# Supplementary material for: Nuclear Fragility in Radiation-Induced Senescence: Blebs and Tubes Visualized by 3D Electron Microscopy
Source: Cells. 2022 Jan 13;11(2):273. doi: 10.3390/cells11020273 (PMC8774169; doi:10.3390/cells11020273)
Supplement: Supplementary file 1 [file cells-11-00273-s001.zip › Supplementary_data/Table S1.xlsx]

## Sheet: Sheet1
Accession	No of Unique Peptides	HGNC_symbol	Ratio	pval	padj	Abundances (Normalized): F7: Sample, NT, 20Gy-2w	Abundances (Normalized): F13: Sample, NT, 20Gy-2w	Abundances (Normalized): F15: Sample, NT, 20Gy-2w	Abundances (Normalized): F5: Sample, NT, nonIR	Abundances (Normalized): F9: Sample, NT, nonIR	Abundances (Normalized): F17: Sample, NT, nonIR	Found in Sample: [S7] F7: Sample, NT, 20Gy-2w	Found in Sample: [S13] F13: Sample, NT, 20Gy-2w	Found in Sample: [S15] F15: Sample, NT, 20Gy-2w	Found in Sample: [S5] F5: Sample, NT, nonIR	Found in Sample: [S9] F9: Sample, NT, nonIR	Found in Sample: [S17] F17: Sample, NT, nonIR	Entrez Gene ID
Q09666	272	AHNAK	0.735	0.388813	0.918506	2.74571e+08	2.62803e+08	1.95536e+08	2.98005e+08	3.22388e+08	2.4843e+08	High	High	High	High	High	High	79026
Q15149	269	PLEC	1.434	0.283477	0.890226	2.95357e+07	3.04913e+07	2.72115e+07	2.47546e+07	2.66831e+07	2.17356e+07	High	High	High	High	High	High	5339
P21333	129	FLNA	0.882	0.737885	0.988848	5.63185e+07	5.72378e+07	1.34656e+08	6.16404e+07	6.65096e+07	1.77153e+08	High	High	High	High	High	High	2316
P35579	108	MYH9	1.141	0.679898	0.986646	6.45382e+07	6.39503e+07	7.53633e+07	6.46678e+07	5.44089e+07	5.34792e+07	High	High	High	High	High	High	4627
Q9Y490	107	TLN1	0.701	0.319154	0.903644	5.4658e+07	4.67638e+07	6.02238e+07	5.0292e+07	5.04631e+07	5.70052e+07	High	High	High	High	High	High	7094
Q14315	124	FLNC	1.486	0.23984	0.871317	2.77741e+07	4.89362e+07	3.02357e+07	2.43069e+07	2.59066e+07	3.19297e+07	High	High	High	High	High	High	2318
P12111	144	COL6A3	0.387	0.00659456	0.105286	9.81599e+07	7.18349e+07	4.725e+07	8.2813e+07	7.05757e+07	5.51827e+07	High	High	High	High	High	High	1293
O75369	118	FLNB	0.942	0.88673	0.995593	5.08838e+07	4.44127e+07	6.46774e+07	3.96297e+07	4.50171e+07	4.76642e+07	High	High	High	High	High	High	2317
Q13813	145	SPTAN1	0.717	0.352018	0.905124	6.22107e+07	4.97675e+07	5.45583e+07	7.28714e+07	7.20781e+07	5.59383e+07	High	High	High	High	High	High	6709
Q14204	199	DYNC1H1	1.478	0.245553	0.874036	5.93387e+07	5.13659e+07	4.05528e+07	5.28836e+07	4.88399e+07	4.78933e+07	High	High	High	High	High	High	1778
P02751	85	FN1	1.404	0.311794	0.903644	3.41609e+07	3.41339e+07	2.73033e+07	2.77397e+07	2.1271e+07	2.03842e+07	High	High	High	High	High	High
Q07954	136	LRP1	0.795	0.526094	0.955158	1.56144e+07	6.7227e+06	5.75775e+06	8.1212e+06	9.59407e+06	8.73277e+06	High	High	High	High	High	High	4035
Q99715	122	COL12A1	1.078	0.80439	0.994145	1.22122e+07	1.07013e+07	1.02045e+07	1.24305e+07	1.16764e+07	8.48432e+06	High	High	High	High	High	High	1303
P12814	35	ACTN1	0.858	0.680222	0.986646	5.96837e+07	5.01077e+07	5.02365e+07	5.99372e+07	5.59683e+07	6.50942e+07	High	High	High	High	High	High	87
Q01082	108	SPTBN1	0.848	0.655781	0.986031	9.6883e+06	9.47362e+06	6.35302e+06	1.02225e+07	1.27807e+07	8.51982e+06	High	High	High	High	High	High	6711
P08670	51	VIM	1.261	0.482998	0.944019	7.86825e+08	8.23976e+08	4.42627e+08	6.55923e+08	5.67003e+08	4.42741e+08	High	High	High	High	High	High	7431
O43707	42	ACTN4	0.709	0.335041	0.903644	8.14293e+07	5.39932e+07	5.87015e+07	8.84905e+07	8.79495e+07	8.62545e+07	High	High	High	High	High	High	81
Q00610	85	CLTC	1.676	0.127645	0.697608	1.78633e+07	2.21869e+07	3.03055e+07	1.7457e+07	1.6266e+07	1.81575e+07	High	High	High	High	High	High	1213
P24821	85	TNC	2.951	0.00157275	0.0306077	2.68482e+07	2.93914e+07	2.28033e+07	1.05777e+07	6.93581e+06	7.34838e+06	High	High	High	High	High	High	3371
P98160	124	HSPG2	1.458	0.262041	0.878344	3.13152e+07	3.47288e+07	4.05701e+07	2.30633e+07	2.20165e+07	2.57066e+07	High	High	High	High	High	High	3339
P18206	68	VCL	0.81	0.562801	0.964915	4.99848e+07	4.82004e+07	2.87288e+07	5.38574e+07	4.84225e+07	3.70178e+07	High	High	High	High	High	High	7414
Q6UVK1	75	CSPG4	0.692	0.301191	0.897544	3.88745e+07	3.79903e+07	3.87275e+07	3.80283e+07	4.63311e+07	4.67488e+07	High	High	High	High	High	High	1464
Q9UPN3	154	MACF1	1.033	0.900259	0.995593	4.85062e+07	6.2525e+06	2.86098e+06	4.28355e+07	4.11306e+07	3.75599e+06	High	High	High	High	High	High	23499
P46940	77	IQGAP1	1.14	0.683008	0.986734	1.05882e+07	8.93849e+06	1.60992e+07	1.17826e+07	1.24899e+07	1.32696e+07	High	High	High	High	High	High	8826
Q9NZM1	108	MYOF	1.164	0.638506	0.982518	3.44858e+07	3.46446e+07	3.01577e+07	2.31012e+07	2.2281e+07	2.25935e+07	High	High	High	High	High	High	26509
P13645	31	KRT10	0.976	0.968313	0.998017	9.4122e+07	8.82008e+07	1.75616e+08	1.07362e+08	1.08084e+08	1.35642e+08	High	High	High	High	High	High	3858
P35527	41	KRT9	1.13	0.701588	0.988848	6.45947e+07	9.20573e+07	9.08251e+07	5.46312e+07	7.27468e+07	7.10916e+07	High	High	High	High	High	High	3857
P35908	37	KRT2	0.867	0.702715	0.988848	3.86317e+07	3.98327e+07	7.41056e+07	4.33901e+07	5.28371e+07	4.96211e+07	High	High	High	High	High	High	3849
Q9P2E9	58	RRBP1	0.901	0.787294	0.992163	3.54097e+07	3.35698e+07	1.70928e+07	3.2941e+07	3.69552e+07	2.66091e+07	High	High	High	High	High	High
P46939	119	UTRN	0.825	0.598691	0.975567	1.35713e+07	1.41535e+07	8.33506e+06	1.56481e+07	1.41414e+07	1.14637e+07	High	High	High	High	High	High	7402
P55072	51	VCP	1.159	0.647246	0.986031	1.84968e+07	1.76235e+07	2.23553e+07	1.60441e+07	1.40511e+07	1.7921e+07	High	High	High	High	High	High	7415
P11021	43	HSPA5	0.705	0.326165	0.903644	1.59568e+08	1.54143e+08	9.55876e+07	1.68831e+08	2.16698e+08	1.74782e+08	High	High	High	High	High	High	3309
P14625	46	HSP90B1	0.868	0.705068	0.988848	1.60342e+08	1.50581e+08	1.18373e+08	1.38358e+08	1.72416e+08	1.60487e+08	High	High	High	High	High	High	7184
P12109	39	COL6A1	0.406	0.00998465	0.147912	2.89776e+07	2.27679e+07	1.41433e+07	5.11689e+07	4.14052e+07	3.86217e+07	High	High	High	High	High	High	1291
P04264	42	KRT1	0.978	0.972834	0.998017	8.16902e+07	1.06777e+08	3.68735e+08	8.8165e+07	9.70862e+07	3.12671e+08	High	High	High	High	High	High	3848
P07437	6	TUBB	1.005	0.96537	0.998017	9.04702e+07	8.79127e+07	7.36507e+07	8.69396e+07	7.06175e+07	7.14963e+07	High	High	High	High	High	High	203068
P68371	2	TUBB4B	1.206	0.567941	0.966427	2.71423e+07	3.07696e+07	2.07291e+07	2.62487e+07	2.08991e+07	1.92249e+07	High	High	High	High	High	High	10383
P07996	48	THBS1	2.48	0.0078702	0.122608	2.0754e+07	1.95526e+07	1.27505e+07	1.30532e+07	1.62507e+07	1.41926e+07	High	High	High	High	High	High	7057
P14618	34	PKM	1.409	0.306362	0.903536	1.29264e+08	1.37494e+08	1.71118e+08	1.23741e+08	8.27159e+07	9.44233e+07	High	High	High	High	High	High	5315
P78527	126	PRKDC	1.164	0.638145	0.982518	2.0153e+07	1.85917e+07	1.37585e+07	1.60888e+07	1.78347e+07	1.51911e+07	High	High	High	High	High	High	5591
P02545	46	LMNA	0.685	0.28817	0.891582	2.23245e+08	1.35803e+08	1.36644e+08	2.375e+08	2.37556e+08	1.4078e+08	High	High	High	High	High	High	4000
Q07065	44	CKAP4	1.028	0.911388	0.995593	1.92664e+08	1.74342e+08	9.60179e+07	1.33888e+08	1.72567e+08	1.30332e+08	High	High	High	High	High	High	10970
P48681	66	NES	1.821	0.077842	0.56705	5.46832e+07	6.35527e+07	7.018e+07	5.59264e+07	5.30088e+07	5.89308e+07	High	High	High	High	High	High	10763
Q13885	2	TUBB2A	1.903	0.0584704	0.500962	1.40021e+07	1.407e+07	1.03026e+07	8.32536e+06	6.62343e+06	4.95144e+06	High	High	High	High	High	High	7280
P22314	45	UBA1	1.421	0.295145	0.897544	1.76153e+07	1.7062e+07	2.28753e+07	1.45094e+07	1.34222e+07	1.47166e+07	High	High	High	High	High	High	7317
Q71U36	2	TUBA1A	1.464	0.270957	0.8899	7.91072e+06	6.84168e+06	9.44079e+06	6.09521e+06	5.09714e+06	5.3057e+06	High	High	High	High	High	High	7846
P06733	24	ENO1	0.706	0.328892	0.903644	8.90107e+07	1.18812e+08	1.02156e+08	1.53717e+08	1.24658e+08	1.34406e+08	High	High	High	High	High	High	2023
P11142	23	HSPA8	0.898	0.779258	0.992088	8.8656e+07	8.84191e+07	6.85637e+07	8.59468e+07	9.94842e+07	8.94706e+07	High	High	High	High	High	High	3312
P10809	37	HSPD1	0.699	0.314756	0.903644	5.9992e+07	6.59836e+07	5.82846e+07	5.998e+07	7.44123e+07	6.65984e+07	High	High	High	High	High	High	3329
P06576	27	ATP5F1B	1.213	0.555441	0.962517	5.24175e+07	5.66296e+07	7.35309e+07	5.34284e+07	4.64905e+07	5.49984e+07	High	High	High	High	High	High	506
P11717	78	IGF2R	1.058	0.873231	0.995593	6.99831e+06	6.85944e+06	5.4134e+06	5.63366e+06	6.95858e+06	6.48769e+06	High	High	High	High	High	High	3482
P12270	83	TPR	0.47	0.0314414	0.345006	7.01298e+06	6.79709e+06	5.43886e+06	7.82809e+06	9.22764e+06	8.05734e+06	High	High	High	High	High	High	7175
P63267	3	ACTG2	0.775	0.479676	0.944019	1.83792e+07	1.67825e+07	1.67374e+07	1.99688e+07	2.16882e+07	2.66691e+07	High	High	High	High	High	High	72
P46821	69	MAP1B	1.631	0.200823	0.817699	6.11153e+06	6.11688e+06	3.98701e+06	4.33005e+06	4.71366e+06	3.50756e+06	High	High	High	High	High	High	4131
P04406	18	GAPDH	1.359	0.358998	0.906418	3.07317e+08	3.42898e+08	3.92859e+08	2.69359e+08	2.19891e+08	2.36247e+08	High	High	High	High	High	High	2597
Q14789	110	GOLGB1	0.943	0.805072	0.994145	4.57842e+06	4.26969e+06	4.47404e+06	3.12901e+06	3.61311e+06	3.76355e+06	High	High	High	High	High	High	2804
Q14697	43	GANAB	1.236	0.520716	0.954357	9.64289e+07	9.88143e+07	1.31537e+08	6.61001e+07	6.93434e+07	8.58914e+07	High	High	High	High	High	High	23193
P08133	46	ANXA6	1.273	0.467032	0.944019	5.70123e+07	5.40646e+07	7.38552e+07	4.35633e+07	4.7859e+07	5.70538e+07	High	High	High	High	High	High	309
P07237	44	P4HB	0.89	0.759058	0.989646	2.29799e+08	2.44937e+08	1.26084e+08	2.10615e+08	2.54066e+08	1.99215e+08	High	High	High	High	High	High	5034
Q9BQE3	3	TUBA1C	1.437	0.356015	0.905124	3.73738e+06	4.21583e+06	5.97947e+06	3.12262e+06	1.83385e+06	2.68984e+06	High	High	High	High	High	High	84790
P13639	43	EEF2	0.899	0.781052	0.992158	1.76775e+07	1.93272e+07	2.18558e+07	2.27856e+07	2.01747e+07	1.96019e+07	High	High	High	High	High	High	1938
P38646	36	HSPA9	0.81	0.561478	0.964879	4.51223e+07	3.52196e+07	2.42062e+07	4.54785e+07	5.53369e+07	4.30706e+07	High	High	High	High	High	High	3313
P05556	33	ITGB1	0.731	0.380736	0.91297	8.47185e+07	7.11253e+07	4.18461e+07	7.66936e+07	9.46593e+07	7.50862e+07	High	High	High	High	High	High	3688
P27797	25	CALR	0.697	0.309771	0.903536	1.6444e+08	1.60477e+08	7.45863e+07	1.42183e+08	2.05264e+08	1.93937e+08	High	High	High	High	High	High	811
P08758	27	ANXA5	0.778	0.486538	0.944394	4.55189e+08	3.39174e+08	2.62147e+08	4.14714e+08	4.60708e+08	4.15149e+08	High	High	High	High	High	High	308
Q14764	43	MVP	1.266	0.475567	0.944019	2.23293e+07	2.38803e+07	3.40582e+07	2.31132e+07	2.18078e+07	1.92059e+07	High	High	High	High	High	High	9961
P68133	2	ACTA1	0.753	0.428502	0.936205	1.32632e+07	9.29517e+06	8.28649e+06	1.35767e+07	1.44135e+07	1.62321e+07	High	High	High	High	High	High	58
Q15582	31	TGFBI	1.71	0.113726	0.661814	1.38797e+07	1.17196e+07	1.66617e+07	8.11187e+06	5.12432e+06	6.97308e+06	High	High	High	High	High	High	7045
Q14980	76	NUMA1	0.423	0.0140377	0.194862	3.03557e+07	2.7046e+07	1.88842e+07	2.75557e+07	3.57254e+07	4.24049e+07	High	High	High	High	High	High	4926
P78559	67	MAP1A	1.937	0.0762953	0.563465	5.35534e+06	9.07708e+06	6.35277e+06	4.25847e+06	3.87856e+06	3.65309e+06	High	High	High	High	High	High	4130
Q14974	33	KPNB1	0.76	0.445402	0.942882	8.9706e+07	6.7725e+07	6.55246e+07	7.95496e+07	5.21766e+07	4.36589e+07	High	High	High	High	High	High	3837
Q15746	70	MYLK	1.756	0.0970444	0.622239	3.26826e+07	3.61552e+07	2.84194e+07	3.70389e+07	3.39219e+07	3.55976e+07	High	High	High	High	High	High	4638
Q92896	50	GLG1	0.779	0.488796	0.944394	3.98886e+07	4.14645e+07	2.75174e+07	4.31939e+07	3.96592e+07	3.58486e+07	High	High	High	High	High	High	2734
P04075	26	ALDOA	1.257	0.488999	0.944394	1.09209e+08	1.29512e+08	1.27051e+08	1.05526e+08	8.49143e+07	8.98942e+07	High	High	High	High	High	High	226
P35580	44	MYH10	0.786	0.50431	0.948575	2.83817e+07	3.03912e+07	3.12313e+07	2.80473e+07	2.447e+07	2.40099e+07	High	High	High	High	High	High	4628
P07900	22	HSP90AA1	1	0.976863	0.998647	3.95568e+07	4.10013e+07	3.80672e+07	3.75367e+07	3.65493e+07	3.53527e+07	High	High	High	High	High	High	3320
P11047	54	LAMC1	0.535	0.0754652	0.562147	9.66992e+06	1.00402e+07	4.35333e+06	1.12743e+07	1.37767e+07	1.09541e+07	High	High	High	High	High	High	3915
P49327	75	FASN	0.746	0.412796	0.929827	1.59698e+07	1.45846e+07	1.0301e+07	1.58121e+07	2.02961e+07	1.69349e+07	High	High	High	High	High	High	2194
Q9NYU2	57	UGGT1	1.355	0.418425	0.932729	4.06433e+06	4.01349e+06	5.40888e+06	5.24096e+06	4.55592e+06	5.14343e+06	High	High	High	High	High	High	56886
P68104	10	EEF1A1	1.279	0.45793	0.944019	6.28095e+07	7.52076e+07	9.85744e+07	5.44394e+07	4.47092e+07	5.82695e+07	High	High	High	High	High	High	1915
P08238	24	HSP90AB1	0.786	0.506333	0.950705	1.66601e+07	2.1535e+07	2.19732e+07	2.52603e+07	2.3204e+07	2.53661e+07	High	High	High	High	High	High	3326
P17655	35	CAPN2	1.352	0.366384	0.910281	1.0018e+07	1.09887e+07	1.35563e+07	8.33888e+06	6.23895e+06	7.59203e+06	High	High	High	High	High	High	824
P06396	26	GSN	1.709	0.113972	0.661814	3.03348e+07	3.46866e+07	3.51003e+07	2.33459e+07	1.77973e+07	1.97171e+07	High	High	High	High	High	High	2934
P07942	52	LAMB1	0.476	0.0311891	0.3432	3.26818e+06	3.43328e+06	3.44066e+06	5.59795e+06	5.98459e+06	6.92884e+06	High	High	High	High	High	High	3912
Q92597	15	NDRG1	0.712	0.341326	0.903644	3.42537e+07	2.79384e+07	1.29131e+07	4.45261e+07	2.97214e+07	2.1432e+07	High	High	High	High	High	High	10397
Q14517	84	FAT1	1.369	0.348379	0.904112	1.71861e+07	1.60852e+07	1.54191e+07	1.53104e+07	1.82193e+07	1.78989e+07	High	High	High	High	High	High	2195
P13667	40	PDIA4	0.903	0.790037	0.992163	1.95625e+07	2.03797e+07	2.22192e+07	1.92011e+07	2.2234e+07	2.44172e+07	High	High	High	High	High	High	9601
Q9BUF5	11	TUBB6	1.044	0.87649	0.995593	3.43609e+07	3.19751e+07	2.81051e+07	3.15864e+07	2.65087e+07	2.81497e+07	High	High	High	High	High	High	84617
P02769	43	ALB	1.184	0.604311	0.975588	3.14343e+07	4.36047e+07	3.54279e+07	3.19163e+07	2.93575e+07	2.88038e+07	High	High	High	High	High	High	280717
P08123	49	COL1A2	0.376	0.00509641	0.0861879	1.16656e+07	1.21016e+07	8.79658e+06	2.01741e+07	2.06746e+07	1.65599e+07	High	High	High	High	High	High	1278
Q13509	8	TUBB3	0.974	0.923654	0.996777	6.39654e+06	7.40329e+06	5.5514e+06	7.04817e+06	5.309e+06	5.54833e+06	High	High	High	High	High	High	10381
Q15075	59	EEA1	1.052	0.858851	0.995593	1.43273e+08	1.39857e+08	1.24871e+08	2.45857e+08	2.86576e+08	2.62206e+08	High	High	High	High	High	High	8411
Q86UP2	59	KTN1	1.172	0.62453	0.980016	9.60979e+06	9.88863e+06	5.52252e+06	8.34947e+06	7.31238e+06	4.97122e+06	High	High	High	High	High	High	3895
O00410	43	IPO5	0.788	0.451371	0.944019	5.23214e+06	4.06204e+06	5.67605e+06	4.6219e+06	4.79641e+06	1.09872e+07	High	High	High	High	High	High	3843
P42704	61	LRPPRC	1.054	0.854697	0.995593	9.29482e+06	8.10042e+06	6.97096e+06	1.01593e+07	8.75463e+06	8.13921e+06	High	High	High	High	High	High	10128
Q14112	46	NID2	1.066	0.928094	0.996909	7.23952e+06	5.57718e+06	3.77256e+06	6.0406e+06	5.24351e+06	4.95157e+06	High	High	High	High	High	High	22795
Q9Y4L1	39	HYOU1	0.93	0.85633	0.995593	1.82458e+07	2.03432e+07	1.47505e+07	1.36478e+07	1.79451e+07	1.71723e+07	High	High	High	High	High	High	10525
P30101	32	PDIA3	0.773	0.47401	0.944019	1.90973e+08	1.9348e+08	1.56123e+08	2.09087e+08	2.11938e+08	1.85547e+08	High	High	High	High	High	High	2923
P15144	38	ANPEP	0.914	0.817125	0.995593	1.37288e+07	1.32548e+07	1.24921e+07	1.52837e+07	1.37603e+07	1.32279e+07	High	High	High	High	High	High	290
P00558	23	PGK1	1.023	0.924221	0.996777	6.72056e+07	6.23502e+07	5.80038e+07	7.36449e+07	5.46413e+07	5.51253e+07	High	High	High	High	High	High	5230
P27816	45	MAP4	1.708	0.114207	0.662032	3.42083e+07	3.64214e+07	1.67791e+07	2.6514e+07	2.00061e+07	1.30907e+07	High	High	High	High	High	High	4134
P68366	6	TUBA4A	1.405	0.310572	0.903644	1.32982e+07	1.26629e+07	1.40242e+07	1.04524e+07	1.01264e+07	1.1817e+07	High	High	High	High	High	High	7277
P35221	26	CTNNA1	0.615	0.146426	0.732278	9.1253e+06	1.9735e+06	1.32231e+06	3.74272e+06	3.72072e+06	1.25704e+07	High	High	High	High	High	High	1495
Q16555	23	DPYSL2	1.078	0.805185	0.994145	7.54231e+06	7.50979e+06	7.79418e+06	8.42129e+06	7.31119e+06	6.80285e+06	High	High	High	High	High	High	1808
Q7KZF4	40	SND1	1.195	0.608114	0.975998	6.97082e+06	7.4003e+06	1.53146e+07	1.00781e+07	5.44531e+06	5.75334e+06	High	High	High	High	High	High	27044
Q8IVF2	82	AHNAK2	1.087	0.785599	0.992163	1.40226e+07	1.34481e+07	8.9103e+06	1.08042e+07	1.02126e+07	7.33635e+06	High	High	High	High	High	High	113146
P06756	48	ITGAV	0.738	0.348488	0.904112	5.36371e+06	5.46413e+06	3.42342e+06	5.63879e+06	1.54575e+07	4.68512e+06	High	High	High	High	High	High	3685
P07355	32	ANXA2	1.397	0.319005	0.903644	2.09476e+08	2.13528e+08	2.84994e+08	1.42289e+08	1.51459e+08	1.78711e+08	High	High	High	High	High	High	302
Q9Y4G6	49	TLN2	0.959	0.821532	0.995593	1.28337e+06	1.21805e+06	1.34228e+06	1.53384e+06	1.67123e+06	1.71845e+06	High	High	High	High	High	High	83660
Q9BSJ8	37	ESYT1	1.146	0.768315	0.989646	4.3044e+06	3.31946e+06	7.59859e+06	3.51052e+06	3.88841e+06	4.53201e+06	High	High	High	High	High	High	23344
P04083	29	ANXA1	1.09	0.778992	0.992088	1.68389e+08	1.45007e+08	1.35654e+08	1.12353e+08	1.44205e+08	1.61868e+08	High	High	High	High	High	High	301
P00387	16	CYB5R3	1.8	0.0834049	0.5867	2.95422e+07	2.90717e+07	4.50235e+07	1.59491e+07	1.60284e+07	1.89702e+07	High	High	High	High	High	High	1727
P02452	40	COL1A1	0.232	2.65487e-05	0.000611259	4.91215e+06	4.01751e+06	3.63698e+06	1.73664e+07	1.65619e+07	1.46372e+07	High	High	High	High	High	High	1277
P17301	36	ITGA2	1.243	0.509727	0.951992	9.37548e+06	1.09868e+07	1.02867e+07	7.71974e+06	7.89383e+06	7.5561e+06	High	High	High	High	High	High	3673
Q03001	86	DST	1.135	0.789231	0.992163	3.70005e+06	3.7871e+06	3.41869e+06	3.59866e+06	3.5284e+06	3.93978e+06	High	High	High	High	High	High	667
P50454	21	SERPINH1	0.659	0.238828	0.870873	2.01685e+07	2.18411e+07	2.95817e+07	3.26901e+07	3.42545e+07	4.8503e+07	High	High	High	High	High	High	871
Q96TA1	33	NIBAN2	0.978	0.972202	0.998017	1.35985e+07	1.3494e+07	8.5948e+06	1.16735e+07	1.03029e+07	9.11668e+06	High	High	High	High	High	High	64855
P26038	24	MSN	1.127	0.707099	0.988848	1.51471e+07	1.78707e+07	1.87269e+07	1.63848e+07	1.43459e+07	1.55811e+07	High	High	High	High	High	High	4478
P27824	25	CANX	0.919	0.829922	0.995593	1.10223e+08	8.36191e+07	6.02616e+07	8.06481e+07	1.07774e+08	8.6227e+07	High	High	High	High	High	High	821
Q13263	29	TRIM28	0.532	0.0615399	0.511131	3.64096e+06	3.40894e+06	2.32837e+06	5.64935e+06	1.05042e+07	5.78143e+06	High	High	High	High	High	High	10155
P00533	40	EGFR	0.848	0.65571	0.986031	1.57844e+07	1.2677e+07	1.09853e+07	1.64556e+07	1.76199e+07	1.60684e+07	High	High	High	High	High	High	1956
Q9P0K7	47	RAI14	1.032	0.969863	0.998017	5.1577e+06	4.57655e+06	4.19045e+06	6.93237e+06	7.08017e+06	6.65831e+06	High	High	High	High	High	High	26064
P0DMV9	20	HSPA1B	0.99	0.998305	0.999951	9.09126e+06	9.00904e+06	7.5803e+06	9.54407e+06	8.67319e+06	8.02915e+06	High	High	High	High	High	High	3304; 3303
Q96AY3	27	FKBP10	0.85	0.659431	0.986031	5.38551e+07	4.74697e+07	3.3509e+07	5.55818e+07	6.25449e+07	5.14621e+07	High	High	High	High	High	High	60681
P13797	34	PLS3	0.759	0.443593	0.942882	1.09953e+07	9.29348e+06	7.86146e+06	1.32563e+07	1.14166e+07	1.08345e+07	High	High	High	High	High	High	5358
P12110	31	COL6A2	0.628	0.188738	0.801508	2.48239e+07	2.01037e+07	8.7908e+06	2.93983e+07	2.90383e+07	2.35432e+07	High	High	High	High	High	High	1292
Q00341	48	HDLBP	0.918	0.74364	0.989192	2.12839e+06	2.13969e+06	5.15468e+06	4.68714e+06	4.00645e+06	4.13659e+06	High	High	High	High	High	High	3069
P05120	21	SERPINB2	2.871	0.00206533	0.0386946	1.72209e+07	1.98734e+07	2.23588e+07	5.87388e+06	4.67644e+06	6.22086e+06	High	High	High	High	High	High	5055
O75643	63	SNRNP200	0.864	0.625115	0.98005	3.90556e+06	2.05553e+06	4.05955e+06	3.22555e+06	3.19583e+06	2.87264e+06	High	High	High	High	High	High	23020
P07814	52	EPRS1	1.497	0.265936	0.883618	1.49429e+06	1.86652e+06	3.13475e+06	1.39432e+06	961235	1.52216e+06	High	High	High	High	High	High	2058
O00159	44	MYO1C	1.481	0.243589	0.871655	2.66862e+07	2.50108e+07	3.2709e+07	2.5801e+07	2.68999e+07	2.93883e+07	High	High	High	High	High	High	4641
Q13200	40	PSMD2	1.165	0.683438	0.986734	4.4309e+06	4.17268e+06	5.54261e+06	4.41653e+06	4.06378e+06	4.20521e+06	High	High	High	High	High	High	5708
O43491	39	EPB41L2	0.974	0.905263	0.995593	5.49565e+06	5.09674e+06	5.45472e+06	6.02625e+06	6.23973e+06	5.6347e+06	High	High	High	High	High	High	2037
Q5JPE7	3	NOMO2	1.083	0.821381	0.995593	247155	325871	358353	255370	265447	389364	High	Peak Found	High	Peak Found	Peak Found	Peak Found	283820
P53621	53	COPA	1.558	0.189226	0.801799	1.89125e+07	1.93938e+07	1.75579e+07	2.18894e+07	2.16843e+07	1.995e+07	High	High	High	High	High	High	1314
P13674	23	P4HA1	0.634	0.19828	0.816089	2.80778e+07	2.24712e+07	1.75988e+07	3.44355e+07	3.63455e+07	3.64685e+07	High	High	High	High	High	High	5033
O00469	34	PLOD2	1.244	0.508312	0.950705	1.33408e+07	1.48822e+07	1.66293e+07	1.18224e+07	1.14145e+07	1.34717e+07	High	High	High	High	High	High	5352
Q15155	2	NOMO1	1.454	0.395015	0.924418	1.15028e+06	1.20938e+06	1.43268e+06	823506	832021	892022	High	High	High	High	High	High	23420
Q9Y678	38	COPG1	1.233	0.524895	0.955158	7.14536e+06	8.66065e+06	1.13354e+07	6.8318e+06	7.2401e+06	8.9713e+06	High	High	High	High	High	High	22820
Q99798	35	ACO2	1.677	0.127162	0.696292	2.70433e+07	2.8272e+07	1.99723e+07	2.64054e+07	2.78887e+07	2.68387e+07	High	High	High	High	High	High	50
Q01813	25	PFKP	1.045	0.874361	0.995593	1.38557e+07	1.77238e+07	1.60554e+07	1.48993e+07	1.07832e+07	1.32587e+07	High	High	High	High	High	High	5214
Q9NQC3	11	RTN4	1.2	0.577023	0.968726	1.50603e+08	1.41634e+08	1.24443e+08	1.10725e+08	1.24293e+08	1.17705e+08	High	High	High	High	High	High	57142
P40939	31	HADHA	1.981	0.048107	0.45065	8.05786e+06	8.52792e+06	1.51337e+07	4.90807e+06	4.20448e+06	6.12385e+06	High	High	High	High	High	High	3030
O60716	32	CTNND1	0.817	0.516904	0.954357	3.78056e+06	3.51928e+06	3.03377e+06	4.86991e+06	4.25265e+06	4.41281e+06	High	High	High	High	High	High	1500
P25705	24	ATP5F1A	1.51	0.221624	0.849053	2.58379e+07	2.61196e+07	3.96908e+07	1.59415e+07	1.58343e+07	1.94321e+07	High	High	High	High	High	High	498
Q9NZN4	28	EHD2	1.269	0.471994	0.944019	5.59298e+07	5.34195e+07	4.72864e+07	4.39005e+07	5.34877e+07	4.93862e+07	High	High	High	High	High	High	30846
P05023	31	ATP1A1	1.157	0.651531	0.986031	9.97065e+06	1.02615e+07	1.02917e+07	1.05828e+07	9.8147e+06	8.88574e+06	High	High	High	High	High	High	476
P04179	13	SOD2	2.446	0.00886318	0.135271	2.1411e+08	1.66986e+08	1.14731e+08	8.18318e+07	5.89376e+07	4.65667e+07	High	High	High	High	High	High
Q14766	44	LTBP1	0.974	0.962116	0.998017	3.19318e+07	3.79e+07	2.1223e+07	2.54807e+07	2.33575e+07	2.17497e+07	High	High	High	High	High	High	4052
P61978	22	HNRNPK	0.535	0.0752206	0.562147	3.14839e+07	2.95091e+07	2.1445e+07	5.05947e+07	5.61102e+07	5.36001e+07	High	High	High	High	High	High	3190
P30153	22	PPP2R1A	0.845	0.648246	0.986031	9.73974e+06	5.32359e+06	1.3121e+07	1.38909e+07	8.62266e+06	1.11195e+07	High	High	High	High	High	High	5518
Q15084	24	PDIA6	0.684	0.285282	0.890226	6.93976e+07	5.79898e+07	3.61348e+07	7.29753e+07	8.46001e+07	6.96391e+07	High	High	High	High	High	High	10130
P08648	26	ITGA5	0.647	0.21965	0.845135	8.50293e+06	7.4677e+06	5.66979e+06	9.91796e+06	1.34696e+07	1.16336e+07	High	High	High	High	High	High	3678
P33176	47	KIF5B	0.99	0.999827	0.999951	1.02111e+07	1.02054e+07	9.10941e+06	1.08914e+07	8.22741e+06	7.57148e+06	High	High	High	High	High	High	3799
Q9Y6C2	32	EMILIN1	1.802	0.0829395	0.584861	1.18715e+07	1.11661e+07	7.27312e+06	6.28936e+06	7.36144e+06	6.33327e+06	High	High	High	High	High	High	11117
P09104	16	ENO2	1.236	0.614864	0.977541	6.05662e+06	5.19003e+06	2.46331e+06	4.77462e+06	2.64428e+06	2.1543e+06	High	High	High	High	High	High	2026
P54652	19	HSPA2	0.567	0.0937509	0.609381	3.66522e+06	3.6445e+06	2.66295e+06	7.03699e+06	5.43763e+06	4.71783e+06	High	High	High	High	High	High	3306
P63010	26	AP2B1	1.359	0.415085	0.93063	4.39116e+06	5.30987e+06	7.81481e+06	3.82547e+06	3.80164e+06	4.47018e+06	High	High	High	High	High	High	163
P78371	30	CCT2	0.949	0.902899	0.995593	6.8425e+06	6.41152e+06	8.14771e+06	7.41201e+06	6.85807e+06	8.06045e+06	High	High	High	High	High	High	10576
P49588	36	AARS1	0.815	0.528691	0.956404	4.14432e+06	4.36683e+06	3.74986e+06	7.03156e+06	8.14462e+06	7.41538e+06	High	High	High	High	High	High	16
P21399	37	ACO1	1.729	0.118917	0.676338	8.14914e+06	6.01463e+06	5.78655e+06	6.94737e+06	6.69562e+06	6.16445e+06	High	High	High	High	High	High	48
P37802	17	TAGLN2	0.907	0.800686	0.994145	8.69581e+07	6.845e+07	4.99044e+07	9.31272e+07	7.70698e+07	6.44327e+07	High	High	High	High	High	High	8407
Q12797	31	ASPH	1.16	0.645506	0.985837	3.91541e+07	3.79331e+07	3.21179e+07	3.53744e+07	3.89216e+07	3.46149e+07	High	High	High	High	High	High	444
Q02809	35	PLOD1	1.085	0.801326	0.994145	6.4432e+06	7.7223e+06	9.17038e+06	6.58995e+06	6.25414e+06	8.45263e+06	High	High	High	High	High	High	5351
P02533	14	KRT14	0.906	0.799322	0.994145	1.52715e+07	1.77025e+07	2.87296e+07	1.75777e+07	2.04075e+07	1.94741e+07	High	High	High	High	High	High	3861
Q92616	65	GCN1	1.392	0.3874	0.918506	7.36849e+06	5.43775e+06	5.29342e+06	6.49533e+06	5.56411e+06	4.76133e+06	High	High	High	High	High	High	10985
P08473	34	MME	0.578	0.119901	0.678248	7.85353e+06	7.04861e+06	4.32181e+06	1.29247e+07	1.28635e+07	1.1404e+07	High	High	High	High	High	High	4311
Q08211	42	DHX9	0.905	0.79584	0.993652	1.12917e+07	1.23063e+07	8.72938e+06	1.64833e+07	1.66896e+07	1.2578e+07	High	High	High	High	High	High	1660
P42892	27	ECE1	0.558	0.0972449	0.622239	9.00639e+06	6.67899e+06	4.67983e+06	1.24287e+07	1.30211e+07	1.12233e+07	High	High	High	High	High	High	1889
P60174	19	TPI1	1	0.976309	0.998647	1.06969e+08	1.00308e+08	7.01961e+07	1.10255e+08	8.27167e+07	7.56297e+07	High	High	High	High	High	High	7167
Q8WUM4	35	PDCD6IP	1.406	0.309627	0.903536	1.00545e+07	1.06898e+07	8.18752e+06	7.7982e+06	6.70502e+06	5.14602e+06	High	High	High	High	High	High	10015
P04632	13	CAPNS1	0.927	0.85014	0.995593	3.33292e+07	3.21398e+07	1.56026e+07	3.11529e+07	3.26425e+07	2.69065e+07	High	High	High	High	High	High	826
P23634	23	ATP2B4	1.395	0.371018	0.91297	4.85145e+06	4.86259e+06	7.34568e+06	3.87722e+06	4.15557e+06	4.57554e+06	High	High	High	High	High	High	493
O60664	21	PLIN3	0.955	0.918526	0.995822	2.30274e+07	2.00067e+07	8.8101e+06	2.12851e+07	1.73569e+07	1.15152e+07	High	High	High	High	High	High	10226
P06744	24	GPI	1.395	0.321041	0.903644	1.02697e+07	1.35935e+07	1.73923e+07	1.07152e+07	7.65199e+06	9.96889e+06	High	High	High	High	High	High	2821
Q32P28	28	P3H1	0.811	0.563586	0.964915	1.98332e+07	8.78406e+06	1.39867e+07	1.98421e+07	1.77325e+07	1.61667e+07	High	High	High	High	High	High	64175
Q14203	44	DCTN1	1.053	0.857035	0.995593	3.73696e+07	3.85876e+07	2.42213e+07	4.16863e+07	5.28067e+07	4.38264e+07	High	High	High	High	High	High	1639
Q13740	18	ALCAM	0.447	0.0215615	0.268461	1.16197e+07	8.72638e+06	6.24799e+06	1.6914e+07	2.76177e+07	2.05798e+07	High	High	High	High	High	High	214
O75083	28	WDR1	1.264	0.478862	0.944019	3.3244e+07	1.23353e+07	1.16073e+07	3.38637e+07	3.18657e+07	1.22891e+07	High	High	High	High	High	High	9948
Q9UQ35	40	SRRM2	0.66	0.241431	0.871317	9.52551e+06	8.58049e+06	6.03621e+06	9.22138e+06	1.08397e+07	8.21381e+06	High	High	High	High	High	High	23524
Q92626	44	PXDN	0.901	0.787168	0.992163	1.87327e+07	1.57501e+07	2.10337e+07	1.39447e+07	1.33111e+07	1.78719e+07	High	High	High	High	High	High	7837
O15460	27	P4HA2	0.747	0.415342	0.93063	1.19616e+07	1.17599e+07	1.02271e+07	1.40753e+07	1.58388e+07	1.70107e+07	High	High	High	High	High	High	8974
P34932	35	HSPA4	1.197	0.582633	0.970658	1.33376e+07	1.15394e+07	1.14139e+07	1.38971e+07	1.09826e+07	1.04658e+07	High	High	High	High	High	High	3308
P16615	35	ATP2A2	1.169	0.630768	0.982518	1.45553e+07	1.20195e+07	1.13873e+07	5.67478e+06	7.11074e+06	5.27148e+06	High	High	High	High	High	High	488
Q12888	50	TP53BP1	0.774	0.476258	0.944019	2.04527e+07	2.47138e+07	3.43072e+07	3.05807e+07	2.18819e+07	2.65233e+07	High	High	High	High	High	High	7158
P60842	15	EIF4A1	0.988	0.940415	0.998017	5.39808e+06	5.98115e+06	9.15614e+06	6.4988e+06	5.79236e+06	7.15667e+06	High	High	High	High	High	High	1973
O75533	42	SF3B1	0.851	0.600669	0.975588	1.32437e+06	1.77313e+06	1.88724e+06	648140	1.46358e+06	856995	High	High	High	High	High	High	23451
P04844	21	RPN2	1.005	0.965512	0.998017	3.39142e+07	3.76834e+07	2.08801e+07	3.79535e+07	2.74468e+07	2.31601e+07	High	High	High	High	High	High	6185
P13010	32	XRCC5	0.954	0.875964	0.995593	3.83976e+06	4.00932e+06	5.39584e+06	5.17793e+06	4.24839e+06	4.47975e+06	High	High	High	High	High	High	7520
Q16891	33	IMMT	1.138	0.712689	0.988848	7.22892e+06	7.11661e+06	6.98363e+06	5.92741e+06	5.89216e+06	6.04552e+06	High	High	High	High	High	High	10989
P00338	19	LDHA	1.116	0.728968	0.988848	1.07644e+08	1.11426e+08	1.22291e+08	1.12928e+08	9.33708e+07	9.98629e+07	High	High	High	High	High	High	3939
P48643	27	CCT5	1.057	0.848238	0.995593	1.40071e+07	1.3614e+07	1.38919e+07	1.32437e+07	1.53095e+07	1.39946e+07	High	High	High	High	High	High	22948
Q9UBG0	35	MRC2	0.86	0.617601	0.979523	4.34333e+06	4.20227e+06	3.76092e+06	4.74908e+06	4.99037e+06	5.06618e+06	High	High	High	High	High	High	9902
Q15365	12	PCBP1	0.711	0.339268	0.903644	1.3726e+07	1.24653e+07	9.3313e+06	1.75319e+07	1.95551e+07	1.78421e+07	High	High	High	High	High	High	5093
P18084	30	ITGB5	1.003	0.969332	0.998017	9.45578e+06	9.64264e+06	1.20114e+07	7.8997e+06	7.22812e+06	8.19777e+06	High	High	High	High	High	High	3693
P29401	24	TKT	1.264	0.47834	0.944019	6.90098e+06	8.33183e+06	1.02068e+07	7.0431e+06	6.87623e+06	6.10705e+06	High	High	High	High	High	High	7086
P49748	34	ACADVL	1.522	0.276201	0.890226	5.50925e+06	5.63829e+06	7.30512e+06	4.93002e+06	5.29123e+06	5.41887e+06	High	High	High	High	High	High	37
P22626	18	HNRNPA2B1	0.519	0.0617851	0.511131	4.651e+07	4.44064e+07	3.24125e+07	6.61688e+07	8.37094e+07	7.30265e+07	High	High	High	High	High	High	3181
P53396	45	ACLY	1.355	0.362983	0.907175	3.39248e+07	3.89704e+07	7.26209e+07	4.16249e+07	3.86712e+07	4.55617e+07	High	High	High	High	High	High	47
P21589	23	NT5E	1.057	0.849271	0.995593	1.70351e+07	1.41798e+07	2.03805e+07	1.11068e+07	1.54235e+07	1.7861e+07	High	High	High	High	High	High	4907
Q01518	22	CAP1	1.076	0.808691	0.994145	1.57511e+07	1.71658e+07	1.90863e+07	1.75836e+07	1.62522e+07	1.58105e+07	High	High	High	High	High	High	10487
O00151	19	PDLIM1	1.56	0.188231	0.801508	2.5379e+07	2.48166e+07	1.66301e+07	2.16447e+07	1.8594e+07	1.42049e+07	High	High	High	High	High	High	9124
P31943	10	HNRNPH1	0.521	0.0633362	0.518723	1.50114e+07	1.55672e+07	9.48488e+06	1.61747e+07	2.01401e+07	1.76935e+07	High	High	High	High	High	High	3187
Q04637	32	EIF4G1	0.974	0.899562	0.995593	4.29996e+06	4.23502e+06	3.47701e+06	4.42532e+06	5.34962e+06	4.73981e+06	High	High	High	High	High	High	1981
P13489	21	RNH1	1.407	0.361238	0.907175	5.29377e+06	5.323e+06	5.37746e+06	5.22467e+06	4.00405e+06	3.71549e+06	High	High	High	High	High	High	6050
P53618	37	COPB1	1.259	0.572434	0.968726	3.00379e+06	3.05975e+06	4.26618e+06	2.96293e+06	2.14169e+06	2.88999e+06	High	High	High	High	High	High	1315
Q9UHD8	27	SEPTIN9	1.115	0.730955	0.988848	3.02129e+07	3.78925e+07	2.63582e+07	2.89763e+07	2.56204e+07	2.78086e+07	High	High	High	High	High	High	10801
P26641	24	EEF1G	1.551	0.193383	0.810055	1.80263e+07	1.79111e+07	2.08286e+07	1.78185e+07	1.58552e+07	1.67987e+07	High	High	High	High	High	High	1937
Q08378	49	GOLGA3	0.972	0.830172	0.995593	1.95348e+06	2.06344e+06	1.63768e+06	2.00155e+06	2.25934e+06	1.18284e+06	High	High	High	High	High	High	2802
P14866	20	HNRNPL	0.736	0.353972	0.905124	4.19165e+06	5.00596e+06	6.75539e+06	6.46185e+06	6.24734e+06	7.50419e+06	High	High	High	High	High	High	3191
P04843	28	RPN1	1.097	0.766273	0.989646	4.19813e+07	3.03605e+07	2.91074e+07	3.29128e+07	3.65614e+07	2.67872e+07	High	High	High	High	High	High	6184
Q14108	17	SCARB2	0.958	0.925654	0.996777	2.87286e+07	2.53693e+07	1.5539e+07	1.98926e+07	2.40683e+07	2.05757e+07	High	High	High	High	High	High	950
P26640	40	VARS1	1.904	0.0946939	0.611352	3.009e+06	3.2769e+06	3.79387e+06	3.3704e+06	2.26559e+06	3.07277e+06	High	High	High	High	High	High	7407; 57176
Q15436	26	SEC23A	1.452	0.295776	0.897544	1.86559e+06	2.11444e+06	3.35961e+06	1.77972e+06	2.65255e+06	1.42668e+06	High	High	High	High	High	High	10484
P35555	44	FBN1	0.887	0.657206	0.986031	2.54892e+06	3.02439e+06	3.43049e+06	2.42736e+06	2.70633e+06	2.31398e+06	High	High	High	High	High	High	2200
P43243	32	MATR3	0.744	0.389738	0.918506	3.52947e+06	3.22084e+06	4.40023e+06	4.76783e+06	5.39333e+06	3.84561e+06	High	High	High	High	High	High	9782
Q6NZI2	15	CAVIN1	1.032	0.904079	0.995593	1.23944e+08	1.15235e+08	6.03521e+07	9.84651e+07	1.01048e+08	8.11508e+07	High	High	High	High	High	High	284119
Q96HE7	20	ERO1A	1.008	0.957571	0.998017	1.40017e+07	1.52754e+07	1.31667e+07	1.47299e+07	1.9617e+07	1.35273e+07	High	High	High	High	High	High	30001
P19367	31	HK1	1.445	0.273585	0.8899	8.18269e+06	9.25207e+06	1.27104e+07	8.12051e+06	5.15265e+06	8.61413e+06	High	High	High	High	High	High	3098
P67809	11	YBX1	0.536	0.076367	0.563465	1.16398e+07	1.49898e+07	6.93678e+06	1.94112e+07	2.17331e+07	1.7975e+07	High	High	High	High	High	High	4904
Q99832	26	CCT7	1.199	0.640859	0.982518	5.54655e+06	6.2006e+06	8.2977e+06	6.1811e+06	4.90102e+06	5.27593e+06	High	High	High	High	High	High	10574
O60763	33	USO1	1.468	0.304904	0.903367	2.67882e+06	4.34181e+06	3.1683e+06	1.9947e+06	1.70514e+06	2.80563e+06	High	High	High	High	High	High	8615
Q5JRA6	43	MIA3	0.93	0.765861	0.989646	3.16159e+06	3.14817e+06	1.79697e+06	2.16171e+06	2.48347e+06	2.43218e+06	High	High	High	High	High	High	375056
O14773	14	TPP1	1.153	0.659148	0.986031	4.52223e+07	4.01681e+07	2.71891e+07	2.54852e+07	2.30305e+07	2.0194e+07	High	High	High	High	High	High	1200
P35749	2	MYH11	0.01	1e-17	2.548e-16				166258	105053	92446.7	High			Peak Found	High	Peak Found	4629
P31949	11	S100A11	0.778	0.487544	0.944394	1.52377e+08	1.23502e+08	7.32503e+07	1.34619e+08	1.33535e+08	8.6284e+07	High	High	High	High	High	High	6282
Q03252	33	LMNB2	0.724	0.36493	0.910281	1.13308e+07	1.09033e+07	1.09734e+07	1.38377e+07	1.64526e+07	1.37152e+07	High	High	High	High	High	High	84823
P55786	38	NPEPPS	1.773	0.091521	0.602749	1.43123e+07	9.23905e+06	9.29531e+06	5.70571e+06	5.3032e+06	1.48852e+07	High	High	High	High	High	High	9520
P13647	19	KRT5	0.951	0.908778	0.995593	8.26873e+06	1.08586e+07	1.61308e+07	1.10783e+07	1.1094e+07	1.14995e+07	High	High	High	High	High	High	3852
Q05682	23	CALD1	1.016	0.939807	0.998017	4.44931e+07	4.97243e+07	2.72904e+07	4.77874e+07	3.8755e+07	2.67787e+07	High	High	High	High	High	High	800
Q00839	24	HNRNPU	0.759	0.44301	0.942882	9.09187e+06	1.02077e+07	1.45463e+07	1.34875e+07	1.39636e+07	1.44913e+07	High	High	High	High	High	High	3192
P42224	31	STAT1	2.693	0.00584408	0.0965537	5.49208e+06	6.10312e+06	6.44577e+06	2.75264e+06	2.36439e+06	2.20934e+06	High	High	High	High	High	High	6772
Q10567	20	AP1B1	1.421	0.322575	0.903644	1.76831e+06	2.16234e+06	2.70495e+06	1.77711e+06	1.36084e+06	1.8573e+06	High	High	High	High	High	High	162
Q12906	30	ILF3	0.827	0.603123	0.975588	2.07191e+07	1.83076e+07	1.62169e+07	2.63436e+07	2.82404e+07	2.15806e+07	High	High	High	High	High	High	3609
P18669	8	PGAM1	1.071	0.818254	0.995593	2.48463e+07	2.98254e+07	2.51704e+07	2.58218e+07	2.17353e+07	2.50655e+07	High	High	High	High	High	High	5223; 643576
P17987	27	TCP1	1.147	0.669607	0.986031	7.7525e+06	8.24572e+06	1.09537e+07	8.04977e+06	7.22595e+06	8.32304e+06	High	High	High	High	High	High	6950
Q16658	22	FSCN1	0.975	0.894375	0.995593	4.62174e+06	5.34636e+06	6.93351e+06	6.06161e+06	4.87066e+06	5.81877e+06	High	High	High	High	High	High	6624
P52272	36	HNRNPM	0.731	0.380084	0.91297	1.31629e+07	1.37088e+07	2.15786e+07	2.74833e+07	2.86877e+07	3.47102e+07	High	High	High	High	High	High	4670
O15031	38	PLXNB2	0.921	0.697379	0.988848	1.6386e+06	1.69483e+06	1.02238e+06	2.2836e+06	2.54077e+06	1.95291e+06	High	High	High	High	High	High	23654
Q99439	13	CNN2	0.912	0.814272	0.995593	2.98296e+07	2.58754e+07	1.50485e+07	3.60885e+07	3.16893e+07	2.45822e+07	High	High	High	High	High	High	1265
Q8IWE2	23	FAM114A1	0.922	0.7699	0.990179	7.31269e+06	6.10484e+06	3.15944e+06	7.24302e+06	5.03069e+06	3.24676e+06	High	High	High	High	High	High	92689
Q96JQ0	51	DCHS1	0.451	0.023464	0.285603	7.28871e+06	7.91502e+06	9.99789e+06	6.25953e+06	5.6761e+06	5.99176e+06	Peak Found	Peak Found	Peak Found	High	High	High	8642
P21964	14	COMT	1.257	0.48942	0.944394	1.71651e+07	1.63014e+07	1.62259e+07	1.40107e+07	1.50837e+07	1.56596e+07	High	High	High	High	High	High	1312
Q9Y696	16	CLIC4	0.774	0.477215	0.944019	2.58404e+07	2.78183e+07	1.96935e+07	3.33585e+07	3.054e+07	2.79018e+07	High	High	High	High	High	High	25932
P49321	28	NASP	0.4	0.00461143	0.0789175	1.21817e+06	1.60334e+06	1.15345e+06	3.07325e+06	3.48781e+06	3.14275e+06	High	High	Peak Found	High	High	High	4678
O60506	19	SYNCRIP	0.803	0.545705	0.959996	1.12018e+07	1.28491e+07	1.07117e+07	1.17767e+07	1.26208e+07	1.56481e+07	High	High	High	High	High	High	10492
P31948	32	STIP1	0.74	0.399706	0.92545	2.2821e+07	2.08492e+07	1.02839e+07	2.33685e+07	2.49376e+07	1.60876e+07	High	High	High	High	High	High	10963
P50395	18	GDI2	1.353	0.403463	0.92545	4.52855e+06	4.93189e+06	5.97265e+06	4.32643e+06	3.84179e+06	3.9881e+06	High	High	High	High	High	High	2665
P43686	22	PSMC4	0.957	0.831408	0.995593	3.97594e+06	3.30014e+06	3.25411e+06	3.62072e+06	3.90972e+06	3.64515e+06	High	High	High	High	High	High	5704
P40227	24	CCT6A	1.09	0.779104	0.992088	8.57216e+06	9.70541e+06	9.56896e+06	8.07853e+06	7.44461e+06	7.15914e+06	High	High	High	High	High	High	908
P49368	28	CCT3	1.125	0.711037	0.988848	5.90031e+07	5.49991e+07	3.50143e+07	5.70721e+07	5.3303e+07	4.74614e+07	High	High	High	High	High	High	7203
P06748	11	NPM1	0.507	0.0528628	0.481816	8.33867e+07	8.77279e+07	4.42814e+07	1.13694e+08	1.73464e+08	1.34632e+08	High	High	High	High	High	High	4869
P80723	15	BASP1	0.657	0.235864	0.864744	2.05161e+07	2.18833e+07	9.41101e+06	2.99356e+07	2.90805e+07	2.60515e+07	High	High	High	High	High	High	10409
P49257	20	LMAN1	1.187	0.598532	0.975567	9.16022e+06	8.96807e+06	1.39535e+07	8.05391e+06	8.2331e+06	1.05319e+07	High	High	High	High	High	High	3998
Q6DD88	18	ATL3	1.241	0.524035	0.955158	7.23662e+06	7.47857e+06	1.02271e+07	6.10389e+06	6.08538e+06	7.11891e+06	High	High	High	High	High	High	25923
O95782	32	AP2A1	1.432	0.285391	0.890226	2.52266e+07	2.6515e+07	1.62214e+07	2.71869e+07	2.4896e+07	1.94197e+07	High	High	High	High	High	High	160
O43852	19	CALU	0.967	0.94594	0.998017	4.66306e+07	6.06057e+07	7.26951e+07	4.67298e+07	5.82871e+07	6.28823e+07	High	High	High	High	High	High	813
Q5T4S7	53	UBR4	1.087	0.862309	0.995593	4.8741e+06	5.65867e+06	8.05815e+06	6.12996e+06	5.49021e+06	5.29087e+06	High	High	High	High	High	High	23352
P41252	39	IARS1	1.339	0.447462	0.942882	1.53874e+06	1.48332e+06	2.75025e+06	1.43133e+06	1.22425e+06	1.61826e+06	High	High	High	High	High	High	3376
Q6P2Q9	55	PRPF8	1.006	0.961417	0.998017	6.5442e+06	6.69343e+06	9.85268e+06	1.10981e+07	1.21053e+07	1.38353e+07	High	High	High	High	High	High	10594
P23229	36	ITGA6	0.522	0.058546	0.500962	2.6672e+06	3.64383e+06	2.23093e+06	2.83779e+06	5.71324e+06	4.33031e+06	High	High	High	High	High	High	3655
Q27J81	28	INF2	1.265	0.53405	0.958977	1.84828e+06	1.48405e+06	1.96876e+06	1.32971e+06	1.3734e+06	1.23605e+06	High	High	High	High	High	High	64423
Q86VP6	42	CAND1	1.423	0.338695	0.903644	2.52193e+06	2.19374e+06	3.7495e+06	2.23784e+06	1.79196e+06	2.16276e+06	High	High	High	High	High	High	55832
P11216	26	PYGB	1.777	0.115482	0.664718	2.70093e+06	2.62276e+06	4.38275e+06	2.42076e+06	2.03215e+06	2.4579e+06	High	High	High	High	High	High	5834
P41250	25	GARS1	1.207	0.637326	0.982518	2.69104e+06	2.68629e+06	3.75491e+06	2.59166e+06	2.42383e+06	2.69901e+06	High	High	High	High	High	High	2617
Q07157	40	TJP1	0.968	0.885741	0.995593	6.58947e+06	6.69264e+06	6.22539e+06	4.88644e+06	5.347e+06	4.79307e+06	High	High	High	High	High	High	7082
Q86YZ3	14	HRNR	1.366	0.423905	0.934858	2.27487e+06	2.47536e+06	3.31717e+06	1.81606e+06	2.46315e+06	2.34122e+06	High	High	High	High	High	High	388697
P28331	31	NDUFS1	1.374	0.433262	0.9398	4.17742e+06	4.428e+06	4.03539e+06	3.26048e+06	2.90219e+06	2.99485e+06	High	High	High	High	High	High	4719
P35606	34	COPB2	1.465	0.329006	0.903644	3.29106e+06	4.26094e+06	4.78456e+06	2.96686e+06	2.60028e+06	2.56139e+06	High	High	High	High	High	High	9276
O94826	24	TOMM70	0.875	0.697879	0.988848	5.37333e+06	4.90473e+06	3.2614e+06	8.44514e+06	8.85753e+06	6.67242e+06	High	High	High	High	High	High	9868
P31150	14	GDI1	1.903	0.0755212	0.562147	3.29456e+06	3.22036e+06	4.4378e+06	2.2372e+06	1.54649e+06	1.67453e+06	High	High	High	High	High	High	2664
P15924	46	DSP	1.089	0.782062	0.992158	9.04266e+06	7.56106e+06	7.58229e+06	7.6169e+06	7.99691e+06	5.98133e+06	High	High	High	High	High	High	1832
Q12874	18	SF3A3	0.433	0.0152623	0.207343	2.23554e+06	1.79067e+06	1.27809e+06	3.97566e+06	4.99491e+06	4.19145e+06	High	High	High	High	High	High	10946
O60568	32	PLOD3	1.25	0.593897	0.975312	3.89805e+06	4.34722e+06	6.81992e+06	3.78893e+06	3.72868e+06	4.08029e+06	High	High	High	High	High	High	8985
Q02218	36	OGDH	2.733	0.00432468	0.0749045	3.26354e+06	3.41583e+06	4.39543e+06	1.75948e+06	1.2083e+06	1.95278e+06	High	High	High	High	High	High	4967
P39023	19	RPL3	1.23	0.529022	0.956404	8.81336e+06	1.07051e+07	1.64693e+07	9.38374e+06	7.05555e+06	8.65979e+06	High	High	High	High	High	High	6122
Q6ZMP0	36	THSD4	1.4	0.362829	0.907175	2.5705e+06	2.63496e+06	2.23442e+06	1.8266e+06	1.67781e+06	1.55654e+06	High	High	High	High	High	High	79875
Q8NBS9	17	TXNDC5	0.79	0.514871	0.954357	1.15809e+07	1.23588e+07	6.3089e+06	1.12376e+07	1.40081e+07	1.25188e+07	High	High	High	High	High	High	81567
Q06210	29	GFPT1	1.789	0.111468	0.661814	1.48894e+06	1.69547e+06	2.58253e+06	1.0784e+06	917584	1.22738e+06	High	High	High	High	High	High	2673
P07339	18	CTSD	1.463	0.258458	0.878344	2.489e+07	2.4428e+07	3.13818e+07	1.87239e+07	1.54406e+07	1.82934e+07	High	High	High	High	High	High	1509
P02538	3	KRT6A	0.679	0.248074	0.874205	2.2259e+06	816394	864362	1.76563e+06	836286	2.29392e+06	High	High	High	High	High	High	3853
Q14152	39	EIF3A	1.107	0.745478	0.989192	5.80219e+07	6.30916e+07	8.43036e+07	5.87315e+07	6.88449e+07	6.81464e+07	High	High	High	High	High	High	8661
P42167	10	TMPO	0.172	4.6621e-07	1.13735e-05	1.78354e+06	1.65455e+06	909583	7.74117e+06	9.85773e+06	8.3937e+06	High	High	High	High	High	High	7112
Q16610	27	ECM1	0.962	0.851492	0.995593	5.88985e+06	6.09286e+06	4.01592e+06	4.83377e+06	6.80237e+06	4.95646e+06	High	High	High	High	High	High	1893
P31946	9	YWHAB	0.807	0.555057	0.962517	2.98034e+07	3.00981e+07	2.12554e+07	3.54267e+07	3.67778e+07	3.11169e+07	High	High	High	High	High	High	7529
Q8WWI1	44	LMO7	0.793	0.469458	0.944019	4.2908e+06	791336	592298	1.26152e+06	1.50546e+06	1.47257e+06	High	High	High	High	High	High	4008
P04259	4	KRT6B	0.539	0.0837866	0.587223	665529		698507	1.34985e+06	488304	1.87674e+06	High		High	High	Peak Found	High	3854
Q13439	60	GOLGA4	0.945	0.806371	0.994145	9.7397e+06	3.04843e+06	2.98701e+06	3.11802e+06	3.89722e+06	2.96226e+06	High	High	High	High	High	High	2803
O43175	22	PHGDH	0.326	0.00132155	0.0269625	6.10828e+06	6.2486e+06	8.90432e+06	4.96734e+06	9.33062e+06	1.11254e+07	High	High	High	High	High	High	26227
P07686	21	HEXB	1.428	0.288641	0.891582	3.47182e+07	3.59947e+07	2.99108e+07	2.36595e+07	2.49399e+07	2.12301e+07	High	High	High	High	High	High	3074
P23142	23	FBLN1	1.172	0.625254	0.98005	1.17081e+07	1.14713e+07	1.18919e+07	9.29082e+06	5.56246e+06	5.86385e+06	High	High	High	High	High	High	2192
P26599	17	PTBP1	0.855	0.621418	0.979523	5.05971e+06	5.60373e+06	7.58457e+06	6.84637e+06	5.69032e+06	7.74794e+06	High	High	High	High	High	High	5725
Q7Z6Z7	49	HUWE1	1.093	0.820391	0.995593	4.50512e+06	4.27081e+06	4.20263e+06	4.12713e+06	4.29636e+06	3.32996e+06	High	High	High	High	High	High	10075
P15311	19	EZR	1.007	0.979005	0.998647	6.94778e+06	7.10952e+06	8.4826e+06	7.83758e+06	6.43521e+06	6.3218e+06	High	High	High	High	High	High	7430
P12956	24	XRCC6	1.002	0.986668	0.998647	3.58357e+06	3.82861e+06	5.33883e+06	4.7883e+06	3.61992e+06	4.7032e+06	High	High	High	High	High	High	2547
P35613	9	BSG	0.734	0.388322	0.918506	4.42875e+07	3.79528e+07	2.45276e+07	4.44433e+07	5.55322e+07	4.14721e+07	High	High	High	High	High	High	682
P36776	28	LONP1	0.949	0.902414	0.995593	1.29826e+07	2.01112e+07	4.72774e+06	1.23436e+07	1.30905e+07	7.61986e+06	High	High	High	High	High	High	9361
O94979	34	SEC31A	1.284	0.529595	0.95672	2.90441e+06	2.99557e+06	3.73812e+06	2.90542e+06	2.52091e+06	2.70465e+06	High	High	High	High	High	High	22872
Q13561	20	DCTN2	0.881	0.736323	0.988848	1.17123e+07	9.76232e+06	7.67035e+06	1.07842e+07	8.86395e+06	1.06074e+07	High	High	High	High	High	High	10540
P08865	14	RPSA	0.714	0.343992	0.903644	2.80866e+07	2.82247e+07	2.48248e+07	3.45723e+07	3.73686e+07	3.93411e+07	High	High	High	High	High	High	3921
Q9UHB6	26	LIMA1	0.837	0.567053	0.966427	4.71907e+06	5.12163e+06	3.54716e+06	4.32801e+06	4.89423e+06	5.09625e+06	High	High	High	High	High	High	51474
P08779	16	KRT16	0.685	0.256093	0.878095	3.73777e+06	2.49146e+06	3.76225e+06	4.75896e+06	2.97135e+06	4.4101e+06	High	High	High	High	High	High	3868
Q99460	33	PSMD1	1.071	0.914635	0.995593	2.79499e+06	2.60779e+06	3.01188e+06	2.71678e+06	2.53174e+06	3.14317e+06	High	High	High	High	High	High	5707
Q9H4M9	17	EHD1	0.988	0.896648	0.995593	2.15561e+06	1.97938e+06	3.7595e+06	2.2278e+06	3.30587e+06	3.84956e+06	High	High	High	High	High	High	10938
P63104	13	YWHAZ	0.749	0.419958	0.932819	7.22539e+07	6.05302e+07	4.24152e+07	9.31953e+07	8.18211e+07	7.40727e+07	High	High	High	High	High	High	7534
P10253	20	GAA	2.142	0.0301818	0.336638	6.49584e+06	5.22315e+06	4.72118e+06	6.6819e+06	3.60431e+06	8.76643e+06	High	High	High	High	High	High	2548
Q13308	28	PTK7	0.709	0.334498	0.903644	2.8821e+07	3.49817e+07	6.29704e+07	3.62926e+07	3.53001e+07	4.56659e+07	High	High	High	High	High	High	5754
O94973	22	AP2A2	1.266	0.543621	0.959514	977935	2.01797e+06	2.01288e+06	1.14989e+06	1.17369e+06	1.14268e+06	High	High	High	High	High	High	161
P09211	14	GSTP1	1.326	0.397647	0.92545	1.55957e+07	1.70388e+07	1.78333e+07	1.39124e+07	1.07016e+07	1.22481e+07	High	High	High	High	High	High	2950
Q6YHK3	29	CD109	1.007	0.933164	0.997234	3.14951e+06	2.18328e+06	1.443e+06	2.93337e+06	2.157e+06	1.91698e+06	High	High	High	High	High	High	135228
Q9Y2D5	24	AKAP2	1.47	0.285281	0.890226	5.04567e+06	5.53586e+06	2.47151e+06	4.33838e+06	3.73848e+06	2.61983e+06	High	High	High	High	High	High	11217; 445815
P20700	31	LMNB1	0.257	0.000103391	0.00234607	1.0866e+06	1.03939e+06	919439	7.0623e+06	8.61182e+06	7.83222e+06	High	High	High	High	High	High	4001
P50990	33	CCT8	1.064	0.834775	0.995593	6.9867e+06	8.40588e+06	8.63434e+06	8.00907e+06	6.6283e+06	7.56997e+06	High	High	High	High	High	High	10694
Q9UKV3	33	ACIN1	0.467	0.0296523	0.333222	1.35469e+07	1.41215e+07	1.44614e+07	1.16274e+07	1.28616e+07	1.1935e+07	High	High	High	High	High	High	22985
Q14195	20	DPYSL3	0.775	0.418681	0.932819	2.55956e+06	2.36312e+06	3.12882e+06	3.58199e+06	3.18691e+06	3.64299e+06	High	High	High	High	High	High	1809
O00299	16	CLIC1	0.796	0.529687	0.95672	3.72705e+07	3.64908e+07	2.50778e+07	4.31387e+07	4.03959e+07	3.98115e+07	High	High	High	High	High	High	1192
Q07866	24	KLC1	0.858	0.680305	0.986646	7.29457e+06	7.65462e+06	4.03711e+06	8.46439e+06	8.46524e+06	5.98114e+06	High	High	High	High	High	High	3831
O95302	21	FKBP9	0.828	0.605542	0.975998	1.46082e+07	1.32346e+07	1.10004e+07	1.63399e+07	1.67491e+07	1.56729e+07	High	High	High	High	High	High	11328
Q92945	23	KHSRP	0.574	0.106981	0.653864	4.92395e+06	5.59358e+06	1.7026e+06	8.10576e+06	9.43354e+06	6.07914e+06	High	High	High	High	High	High	8570
Q5JTV8	21	TOR1AIP1	1.11	0.739422	0.989059	1.08391e+07	9.74939e+06	5.86206e+06	9.14647e+06	1.05301e+07	9.3815e+06	High	High	High	High	High	High	26092
Q8WX93	27	PALLD	1.548	0.195496	0.813337	9.64259e+06	1.09015e+07	9.29854e+06	6.97435e+06	6.82069e+06	6.35456e+06	High	High	High	High	High	High	23022
Q15424	17	SAFB	0.42	0.00841465	0.129681	1.79751e+06	1.66575e+06	725288	3.03888e+06	3.95863e+06	3.57826e+06	High	High	High	High	High	High	6294
Q6WCQ1	37	MPRIP	1.237	0.599462	0.975588	4.91773e+06	4.74028e+06	3.75109e+06	4.78707e+06	4.75801e+06	4.45731e+06	High	High	High	High	High	High	23164
P52306	24	RAP1GDS1	0.782	0.473717	0.944019	5.33971e+06	3.235e+06	1.70458e+06	5.37538e+06	5.3541e+06	4.58481e+06	High	High	High	High	High	High	5910
Q9BZF9	44	UACA	0.824	0.470406	0.944019	1.54009e+06	1.47514e+06	1.02647e+06	2.06112e+06	2.06547e+06	1.80413e+06	High	High	High	High	High	High	55075
O14974	30	PPP1R12A	1.113	0.733141	0.988848	1.51103e+07	1.73661e+07	1.42247e+07	1.49663e+07	1.39023e+07	1.16483e+07	High	High	High	High	High	High	4659
Q13177	19	PAK2	0.925	0.745796	0.989192	2.68461e+06	3.12926e+06	2.16006e+06	3.98431e+06	1.72651e+06	3.84638e+06	High	High	High	High	High	High	5062
Q15019	16	SEPTIN2	1.291	0.442243	0.942772	1.48082e+07	1.33243e+07	1.30646e+07	9.91001e+06	9.80971e+06	9.80724e+06	High	High	High	High	High	High	4735
Q9NSE4	33	IARS2	1.596	0.223999	0.853281	2.972e+06	2.25297e+06	3.21157e+06	3.56328e+06	4.2526e+06	4.94238e+06	High	High	High	High	High	High	55699
Q16531	37	DDB1	1.282	0.532677	0.958216	3.96701e+06	2.91427e+06	3.05205e+06	2.9805e+06	2.47377e+06	2.29105e+06	High	High	High	High	High	High	1642
Q15029	32	EFTUD2	0.736	0.347809	0.904059	640648	354200	1.45875e+06	953207	994925	1.70072e+06	High	High	High	High	High	High	9343
P14314	17	PRKCSH	0.753	0.428275	0.936066	2.6259e+07	2.40681e+07	8.525e+06	2.52834e+07	3.65656e+07	2.79086e+07	High	High	High	High	High	High	5589
Q15393	32	SF3B3	0.747	0.334038	0.903644	1.91917e+06	2.19536e+06	2.20725e+06	2.60617e+06	2.41382e+06	2.79748e+06	High	High	High	High	High	High	23450
P07384	34	CAPN1	1.717	0.131522	0.702346	5.45263e+06	4.39421e+06	6.59644e+06	4.04054e+06	3.10034e+06	3.33628e+06	High	High	High	High	High	High	823
P56199	28	ITGA1	0.558	0.0713357	0.54384	1.31072e+06	2.38054e+06	2.00425e+06	3.27984e+06	2.58955e+06	2.96933e+06	High	High	High	High	High	High	3672
P49790	34	NUP153	0.5	0.0386977	0.391968	898663	841384	1.11744e+06	1.2875e+06	2.43578e+06	1.90833e+06	High	High	High	High	High	High	9972
P04792	16	HSPB1	1.131	0.69964	0.988848	2.93524e+07	3.00315e+07	2.08919e+07	3.03853e+07	2.44492e+07	2.31618e+07	High	High	High	High	High	High	3315
P09651	13	HNRNPA1	0.528	0.0691507	0.537379	4.53615e+07	3.87623e+07	3.18256e+07	4.34018e+07	5.70027e+07	5.28813e+07	High	High	High	High	High	High	3178
P33527	37	ABCC1	1.212	0.708792	0.988848	977834	2.5548e+06	1.36836e+06	823592	487618	877081	High	High	High	High	High	High	4363
Q13435	31	SF3B2	0.485	0.0354345	0.371382	6.0352e+06	4.28594e+06	3.13673e+06	8.84187e+06	1.1669e+07	8.68822e+06	High	High	High	High	High	High	10992
O95373	21	IPO7	1.015	0.965687	0.998017	1.17484e+06	1.34735e+06	1.85166e+06	1.18602e+06	1.15113e+06	1.69795e+06	High	High	High	High	High	High	10527
O00468	35	AGRN	0.984	0.986852	0.998647	2.98666e+07	3.17318e+07	4.12525e+07	3.88134e+07	3.76695e+07	3.12121e+07	High	High	High	High	High	High
Q05639	2	EEF1A2	100	1e-17	2.548e-16	492505	398194	775431				Peak Found	Peak Found	High				1917
P27105	13	STOM	2.418	0.00976483	0.145407	1.6107e+07	1.71779e+07	2.46469e+07	7.82249e+06	6.75701e+06	7.23534e+06	High	High	High	High	High	High	2040
P30622	36	CLIP1	0.804	0.547984	0.960012	1.66312e+07	1.64672e+07	1.8175e+07	1.57258e+07	1.7568e+07	2.01746e+07	High	High	High	High	High	High	6249
P17858	19	PFKL	1.582	0.217195	0.842509	1.30835e+06	1.55479e+06	2.16641e+06	1.21688e+06	783663	1.67648e+06	High	High	High	High	High	High	5211
P31040	21	SDHA	1.298	0.478583	0.944019	4.03053e+06	4.84008e+06	5.70195e+06	5.35557e+06	3.14693e+06	3.73227e+06	High	High	High	High	High	High	6389
P35241	13	RDX	1.259	0.550739	0.960012	1.64883e+06	1.68148e+06	2.65165e+06	1.50065e+06	5.1076e+06	1.5282e+06	High	High	High	High	High	High	5962
P16070	13	CD44	0.998	0.98166	0.998647	2.34767e+08	1.91644e+08	1.34657e+08	1.84064e+08	2.34374e+08	1.92025e+08	High	High	High	High	High	High	960
Q92499	27	DDX1	1.267	0.553806	0.960947	2.84067e+06	2.92886e+06	4.14116e+06	2.29722e+06	2.52995e+06	2.81894e+06	High	High	High	High	High	High	1653
Q86UE4	24	MTDH	0.97	0.953506	0.998017	1.38447e+07	1.2049e+07	1.06983e+07	1.14757e+07	1.22811e+07	9.62601e+06	High	High	High	High	High	High	92140
P21796	16	VDAC1	1.438	0.279826	0.890226	1.48959e+07	1.56034e+07	2.18157e+07	1.02789e+07	9.68207e+06	1.25787e+07	High	High	High	High	High	High	7416
P40926	17	MDH2	1.378	0.337907	0.903644	2.5515e+07	2.56658e+07	4.25974e+07	1.98324e+07	1.74962e+07	2.35563e+07	High	High	High	High	High	High	4191
Q9NYL9	16	TMOD3	0.704	0.279453	0.890226	1.11915e+07	2.69087e+06	1.17259e+06	4.13891e+06	1.04991e+07	2.90847e+06	High	High	High	High	High	High	29766
Q9BS26	18	ERP44	0.938	0.877202	0.995593	2.54981e+07	1.59696e+07	1.07525e+07	2.50736e+07	2.4828e+07	1.80975e+07	High	High	High	High	High	High	23071
Q9Y4K0	25	LOXL2	0.971	0.918177	0.995818	4.44228e+06	3.85454e+06	4.36245e+06	4.12939e+06	4.31064e+06	4.63912e+06	High	High	High	High	High	High	4017
Q16181	19	SEPTIN7	1.42	0.369772	0.91297	3.73408e+06	4.20264e+06	6.89306e+06	3.58352e+06	2.80532e+06	3.06627e+06	High	High	High	High	High	High	989
O95810	19	CAVIN2	1.204	0.570312	0.967877	2.53947e+07	2.11339e+07	1.19425e+07	1.80558e+07	1.86295e+07	1.49536e+07	High	High	High	High	High	High	8436
P49792	32	RANBP2	0.618	0.182495	0.794416	165589	434196	540017	442083	417302	629085	High	High	High	High	High	High	5903
Q32MZ4	22	LRRFIP1	0.774	0.41495	0.93063	3.06845e+06	3.00889e+06	1.31866e+06	4.03132e+06	3.79611e+06	2.32294e+06	High	High	High	High	High	High	9208
P21980	30	TGM2	1.782	0.107636	0.655767	4.74895e+06	4.96493e+06	6.56345e+06	4.26145e+06	1.58675e+06	3.41722e+06	High	High	High	High	High	High	7052
P54577	33	YARS1	0.866	0.667085	0.986031	3.85518e+06	4.12446e+06	4.66916e+06	4.51359e+06	4.66614e+06	5.38409e+06	High	High	High	High	High	High	8565
P28838	26	LAP3	1.561	0.259248	0.878344	4.34288e+06	4.42376e+06	3.99634e+06	2.78367e+06	2.47307e+06	2.77843e+06	High	High	High	High	High	High	51056
P27348	12	YWHAQ	0.906	0.798649	0.994145	4.08848e+07	3.67518e+07	2.40086e+07	4.58689e+07	4.26973e+07	3.33774e+07	High	High	High	High	High	High	10971
P54289	31	CACNA2D1	0.921	0.707996	0.988848	2.25335e+06	1.78887e+06	1.28665e+06	1.09643e+06	2.74372e+06	1.84426e+06	High	High	High	High	High	High	781
Q9UH65	28	SWAP70	0.803	0.490234	0.944394	3.71816e+06	3.76389e+06	3.23938e+06	4.34397e+06	5.52776e+06	3.31618e+06	High	High	High	High	High	High	23075
P36871	25	PGM1	1.371	0.397104	0.92545	1.88746e+06	2.3076e+06	2.69723e+06	1.34579e+06	949169	1.21895e+06	High	High	High	High	High	High	5236
Q13045	30	FLII	1.089	0.884208	0.995593	1.51242e+06	1.57967e+06	1.80071e+06	1.59713e+06	1.48554e+06	1.29324e+06	High	High	High	High	High	High	2314
O14980	32	XPO1	0.947	0.806602	0.994145	4.13909e+06	3.47553e+06	4.71763e+06	3.83509e+06	3.80629e+06	4.00845e+06	High	High	High	High	High	High	7514
P49411	21	TUFM	1.337	0.384646	0.916913	1.29122e+07	1.12685e+07	1.22916e+07	1.29644e+07	1.35576e+07	1.19292e+07	High	High	High	High	High	High	7284
Q15942	12	ZYX	0.969	0.951519	0.998017	1.25743e+07	1.33173e+07	6.52686e+06	1.45995e+07	1.13475e+07	6.51337e+06	High	High	High	High	High	High	7791
Q99536	14	VAT1	1.293	0.439831	0.942161	1.31961e+07	1.4769e+07	1.32398e+07	1.13476e+07	1.14689e+07	9.34149e+06	High	High	High	High	High	High	10493
Q9ULV4	21	CORO1C	1.356	0.362722	0.907175	1.16907e+07	1.35687e+07	1.88754e+07	9.96433e+06	8.88719e+06	1.04438e+07	High	High	High	High	High	High	23603
P31930	16	UQCRC1	1.507	0.275479	0.890226	3.14133e+06	3.13585e+06	5.34372e+06	2.451e+06	2.10619e+06	2.84227e+06	High	High	High	High	High	High	7384
P04899	9	GNAI2	1.256	0.49012	0.944394	8.38544e+06	7.21636e+06	9.69825e+06	6.74065e+06	7.17145e+06	7.63945e+06	High	High	High	High	High	High	2771
P29692	12	EEF1D	1.077	0.807417	0.994145	3.71512e+07	3.64294e+07	1.61718e+07	2.94826e+07	3.07123e+07	2.31919e+07	High	High	High	High	High	High	1936
Q01995	19	TAGLN	0.718	0.354029	0.905124	1.09693e+08	1.07459e+08	5.38996e+07	1.21411e+08	1.21753e+08	9.34263e+07	High	High	High	High	High	High	6876
O95202	26	LETM1	0.99	0.999827	0.999951	4.40973e+07	4.08941e+07	3.07311e+07	3.49864e+07	4.07543e+07	4.02981e+07	High	High	High	High	High	High	3954
P04040	23	CAT	0.908	0.766885	0.989646	4.43127e+06	4.73115e+06	4.10232e+06	4.46944e+06	4.21755e+06	4.25552e+06	High	High	High	High	High	High	847
P55084	21	HADHB	1.845	0.0727785	0.550447	6.33284e+06	9.83461e+06	1.53385e+07	3.83436e+06	3.34483e+06	4.50255e+06	High	High	High	High	High	High	3032
P09382	9	LGALS1	0.975	0.965308	0.998017	8.23495e+07	6.58172e+07	4.29887e+07	6.67283e+07	7.8861e+07	6.02756e+07	High	High	High	High	High	High	3956
Q96AC1	22	FERMT2	0.989	0.889659	0.995593	780904	1.11933e+06	2.38555e+06	1.89961e+06	1.29555e+06	1.95428e+06	High	High	High	High	High	High	10979
Q9NVA2	9	SEPTIN11	1.445	0.273854	0.8899	8.13142e+06	1.05783e+07	1.21011e+07	7.1232e+06	5.52122e+06	6.65442e+06	High	High	High	High	High	High	55752
P39656	15	DDOST	1.105	0.749381	0.989192	8.25736e+06	8.95377e+06	1.49902e+07	9.67197e+06	8.93674e+06	1.12184e+07	High	High	High	High	High	High	1650
Q08379	28	GOLGA2	0.766	0.380922	0.91297	2.28367e+06	2.87518e+06	2.36684e+06	2.5982e+06	2.1333e+06	1.65765e+06	High	High	High	High	High	High	2801
Q13428	28	TCOF1	0.849	0.596737	0.975567	4.88606e+06	4.81051e+06	3.30906e+06	4.6706e+06	4.95739e+06	3.97797e+06	High	High	High	High	High	High	6949
P61586	3	RHOA	0.757	0.437932	0.942161	9.53963e+06	9.00932e+06	7.2019e+06	1.27538e+07	1.20514e+07	1.15577e+07	High	High	High	High	High	High	387
Q10471	23	GALNT2	1.485	0.309	0.903536	4.08061e+06	4.52832e+06	5.17817e+06	3.31997e+06	3.25493e+06	3.53463e+06	High	High	High	High	High	High	2590
O14617	28	AP3D1	1.569	0.28422	0.890226	1.24145e+06	672743	1.78616e+06	946011	830420	801443	High	High	High	High	High	High	8943
P49589	27	CARS1	1.251	0.563028	0.964915	2.71984e+06	2.8998e+06	3.92762e+06	2.60699e+06	2.35715e+06	1.94008e+06	High	High	High	High	High	High	833
Q01105	11	SET	0.547	0.0861868	0.590868	2.16758e+07	2.06591e+07	1.06626e+07	3.27485e+07	3.31142e+07	2.18289e+07	High	High	High	High	High	High	6418
Q15293	16	RCN1	1.13	0.706164	0.988848	9.91656e+06	8.85505e+06	2.64508e+06	4.83781e+06	7.64678e+06	5.50081e+06	High	High	High	High	High	High	5954
Q06830	13	PRDX1	0.854	0.669726	0.986031	4.05255e+07	4.86244e+07	3.98103e+07	5.02638e+07	4.69167e+07	4.56461e+07	High	High	High	High	High	High	5052
P02461	27	COL3A1	0.211	1.33074e-05	0.000308871	1.14811e+07	1.16312e+06	958375	5.90631e+06	5.07508e+06	3.61628e+06	High	High	High	High	High	High	1281
O00571	28	DDX3X	1	0.917611	0.995818	1.13701e+06	1.31897e+06	1.89243e+06	1.54649e+06	1.37023e+06	2.42297e+06	High	High	High	High	High	High	1654
P20591	23	MX1	5.094	9.5535e-06	0.000222643	4.15836e+06	3.71887e+06	3.1002e+06	2.90227e+06	3.8212e+06	2.47558e+06	High	High	High	Peak Found	Peak Found	Peak Found	4599
Q16881	19	TXNRD1	1.588	0.229624	0.859108	6.11037e+06	5.68397e+06	7.04252e+06	4.71711e+06	4.16614e+06	5.12198e+06	High	High	High	High	High	High	7296
P45974	27	USP5	1.242	0.600394	0.975588	2.20712e+06	2.51751e+06	3.04917e+06	2.01622e+06	2.01595e+06	2.13959e+06	High	High	High	High	High	High	8078
P55209	11	NAP1L1	0.525	0.0670767	0.531357	1.02565e+07	9.67145e+06	5.30038e+06	1.66399e+07	1.71097e+07	1.41666e+07	High	High	High	High	High	High	4673
Q92841	22	DDX17	0.792	0.468289	0.944019	4.15826e+06	4.2116e+06	4.70002e+06	5.19975e+06	5.10653e+06	5.66666e+06	High	High	High	High	High	High	10521
Q3SY69	32	ALDH1L2	0.782	0.431603	0.938331	3.07261e+06	2.45487e+06	2.30848e+06	4.00841e+06	3.62815e+06	4.45082e+06	High	High	High	High	High	High	160428
P11413	28	G6PD	0.966	0.943531	0.998017	5.15866e+07	5.17402e+07	4.00713e+07	6.7076e+07	6.96464e+07	6.19046e+07	High	High	High	High	High	High	2539
P29590	29	PML	1.391	0.324802	0.903644	1.10839e+07	1.08919e+07	7.79142e+06	9.34122e+06	9.17901e+06	7.74312e+06	High	High	High	High	High	High	5371
Q5JRX3	30	PITRM1	1.406	0.356117	0.905124	1.72695e+06	1.76575e+06	2.79759e+06	1.73197e+06	1.75005e+06	1.79405e+06	High	High	High	High	High	High	10531
Q8IVL6	24	P3H3	0.913	0.738768	0.989036	6.02266e+06	4.92866e+06	5.31006e+06	5.06682e+06	4.30007e+06	6.12478e+06	High	High	High	High	High	High	10536
Q9UHG3	19	PCYOX1	2.047	0.0561019	0.498654	6.71244e+06	6.84204e+06	1.02067e+07	4.2287e+06	4.09109e+06	4.04328e+06	High	High	High	High	High	High	51449
P62937	10	PPIA	0.962	0.933922	0.997234	3.91391e+07	4.654e+07	2.69046e+07	4.48744e+07	3.71659e+07	3.59814e+07	High	High	High	High	High	High	5478
P02786	29	TFRC	1.43	0.323497	0.903644	5.86238e+06	6.51746e+06	6.49179e+06	4.31331e+06	5.0677e+06	5.62716e+06	High	High	High	High	High	High	7037
P24844	4	MYL9	0.526	0.0677105	0.533954	7.35236e+06	6.00891e+06	2.13766e+06	1.13953e+07	1.2793e+07	8.32581e+06	High	High	High	High	High	High	10398
P23381	21	WARS1	1.148	0.667505	0.986031	1.77335e+07	1.54017e+07	1.20681e+07	1.15722e+07	1.47045e+07	9.9054e+06	High	High	High	High	High	High	7453
P51688	18	SGSH	1.904	0.0583542	0.500962	4.92751e+07	1.90555e+07	2.15265e+07	3.24296e+07	3.62557e+07	3.03817e+07	High	High	High	High	High	High	6448
P19338	22	NCL	0.562	0.101352	0.635726	5.80482e+07	6.06685e+07	2.23823e+07	8.81371e+07	9.32429e+07	7.99463e+07	High	High	High	High	High	High	4691
P52292	19	KPNA2	0.388	0.00590436	0.0972693	3.83822e+06	4.68111e+06	6.1454e+06	3.50336e+06	3.12105e+06	3.29253e+06	High	High	High	High	High	High	3838
P55060	34	CSE1L	0.827	0.604147	0.975588	2.02775e+07	1.92812e+07	3.52205e+07	4.67863e+07	4.9707e+07	6.30581e+07	High	High	High	High	High	High	1434
Q96AG4	13	LRRC59	0.61	0.161361	0.767209	1.08929e+08	1.05082e+08	5.61853e+07	1.01744e+08	1.01408e+08	7.43753e+07	High	High	High	High	High	High	55379
Q86VS8	25	HOOK3	0.692	0.243324	0.871317	1.0372e+06	2.33612e+06	839138	2.32004e+06	2.22156e+06	1.04922e+06	High	High	High	High	High	High	84376
P63244	17	RACK1	1.251	0.497687	0.947229	7.35968e+06	8.54532e+06	1.14291e+07	6.91692e+06	6.59435e+06	7.88703e+06	High	High	High	High	High	High	10399
P09972	9	ALDOC	1.112	0.833133	0.995593	4.06082e+06	4.51601e+06	8.02692e+06	4.88675e+06	3.58301e+06	3.49425e+06	High	High	High	High	High	High	230
P08195	20	SLC3A2	0.385	0.00499325	0.0849445	3.63995e+06	3.37248e+06	3.04213e+06	6.33735e+06	1.00262e+07	8.71659e+06	High	High	High	High	High	High	6520
P46459	30	NSF	1.953	0.060465	0.507636	1.6121e+06	1.78377e+06	3.52932e+06	1.29605e+06	1.37754e+06	1.3027e+06	High	High	High	High	High	High	4905
Q14258	24	TRIM25	1.247	0.60945	0.975998	3.33884e+06	2.97574e+06	3.25866e+06	3.31315e+06	3.56488e+06	2.81429e+06	High	High	High	High	High	High	7706
P62841	5	RPS15	0.657	0.235444	0.864744	9.73502e+06	9.38293e+06	8.98867e+06	1.31537e+07	1.26453e+07	1.30961e+07	High	High	High	High	High	High	6209
P55795	8	HNRNPH2	0.853	0.638633	0.982518	3.41286e+06	4.90788e+06	4.05933e+06	4.50731e+06	4.10869e+06	4.50906e+06	High	High	High	High	High	High	3188
Q96QK1	27	VPS35	1.315	0.480074	0.944019	2.61567e+06	2.75391e+06	3.5208e+06	2.2707e+06	1.85591e+06	2.49011e+06	High	High	High	High	High	High	55737
P34897	24	SHMT2	0.768	0.414968	0.93063	2.87178e+06	3.29515e+06	3.64076e+06	3.52984e+06	3.75325e+06	4.86094e+06	High	High	High	High	High	High	6472
Q8TAQ2	20	SMARCC2	0.555	0.0714599	0.544063	1.00392e+06	1.04105e+06	780397	1.70629e+06	2.02822e+06	1.93144e+06	High	High	High	High	High	High	6601
Q12907	15	LMAN2	0.995	0.987749	0.998647	1.0688e+08	1.13429e+08	1.36285e+08	1.06515e+08	1.08686e+08	1.29367e+08	High	High	High	High	High	High	10960
P52565	8	ARHGDIA	1.084	0.792163	0.992163	1.82529e+07	1.89607e+07	2.0426e+07	2.01057e+07	1.71012e+07	1.67926e+07	High	High	High	High	High	High	396
P20290	7	BTF3	0.468	0.030323	0.336903	6.92847e+06	6.34333e+06	4.31526e+06	1.19497e+07	1.35946e+07	1.13602e+07	High	High	High	High	High	High	689
O00461	23	GOLIM4	0.814	0.515558	0.954357	4.51032e+06	4.07831e+06	2.45893e+06	3.48217e+06	5.15618e+06	4.12615e+06	High	High	High	High	High	High	27333
Q8NFQ8	20	TOR1AIP2	1.141	0.777174	0.992057	5.02681e+06	4.47487e+06	3.10345e+06	5.60926e+06	6.24342e+06	6.46302e+06	High	High	High	High	High	High	163590
P78357	27	CNTNAP1	1.559	0.249167	0.875274	1.56478e+06	1.55339e+06	2.2473e+06	1.06739e+06	975955	1.16667e+06	High	High	High	High	High	High	8506
P27487	30	DPP4	2.849	0.00221909	0.04144	8.56474e+06	1.7992e+07	1.18512e+07	3.72959e+06	4.57626e+06	5.62348e+06	High	High	High	High	High	High	1803
P12268	22	IMPDH2	0.99	0.914164	0.995593	2.3676e+06	2.6144e+06	3.38038e+06	3.10777e+06	2.47439e+06	2.66287e+06	High	High	High	High	High	High	3615
P35232	17	PHB	0.919	0.830869	0.995593	1.92941e+07	1.61748e+07	1.16127e+07	1.80791e+07	1.69915e+07	1.50554e+07	High	High	High	High	High	High	5245
P52789	28	HK2	1.469	0.253148	0.876265	1.44632e+07	1.493e+07	1.33535e+07	1.54602e+07	1.82125e+07	1.84289e+07	High	High	High	High	High	High	3099
Q15417	11	CNN3	1.554	0.191817	0.808595	3.74925e+07	4.6833e+07	3.51782e+07	2.84579e+07	3.13236e+07	2.77556e+07	High	High	High	High	High	High	1266
Q92598	28	HSPH1	0.969	0.857679	0.995593	3.11304e+06	3.34187e+06	2.34011e+06	3.22615e+06	3.27438e+06	2.73281e+06	High	High	High	High	High	High	10808
P50991	23	CCT4	1.124	0.712871	0.988848	9.62166e+06	8.47142e+06	9.66793e+06	1.07429e+07	1.04857e+07	1.0094e+07	High	High	High	High	High	High	10575
Q9Y2W1	26	THRAP3	0.494	0.0403465	0.402272	6.15505e+06	5.22669e+06	2.88088e+06	8.39779e+06	1.17405e+07	8.22935e+06	High	High	High	High	High	High	9967
Q8NC51	16	SERBP1	0.682	0.280613	0.890226	1.49147e+07	1.42479e+07	7.37166e+06	2.09126e+07	2.22157e+07	1.53232e+07	High	High	High	High	High	High	26135
Q15435	21	PPP1R7	0.924	0.757913	0.989646	2.2775e+06	2.02448e+06	2.79772e+06	2.04297e+06	3.71514e+06	3.65974e+06	High	High	High	High	High	High	5510
Q5VYK3	32	ECPAS	1.279	0.549616	0.960012	652006	997401	618903	534061	376126	446196	High	High	High	High	High	High	23392
P54886	23	ALDH18A1	1.006	0.906866	0.995593	1.02797e+06	929428	2.97637e+06	1.15528e+06	1.10808e+06	1.35443e+06	High	High	High	High	High	High	5832
P20020	14	ATP2B1	0.693	0.263515	0.879869	282851	376048	658309	2.39087e+06	2.28373e+06	3.09e+06	High	High	High	High	High	High
Q14160	25	SCRIB	1.128	0.705547	0.988848	1.36125e+07	1.27108e+07	1.13028e+07	1.06423e+07	1.10959e+07	1.03941e+07	High	High	High	High	High	High	23513
Q04446	23	GBE1	2.346	0.0233098	0.284937	2.85296e+06	5.16404e+06	6.74586e+06	2.12423e+06	1.16889e+06	1.54414e+06	High	High	High	High	High	High	2632
Q9UJZ1	13	STOML2	0.803	0.491472	0.944394	6.17627e+06	2.9418e+06	4.77573e+06	6.40795e+06	6.67803e+06	6.40711e+06	High	High	High	High	High	High	30968
Q13423	27	NNT	1.59	0.185441	0.798748	6.65116e+06	5.72922e+06	6.64004e+06	6.64722e+06	6.06054e+06	5.74705e+06	High	High	High	High	High	High	23530
Q16643	21	DBN1	1.419	0.362443	0.907175	5.7061e+06	7.09277e+06	4.79461e+06	3.79609e+06	3.94582e+06	3.81857e+06	High	High	High	High	High	High	1627
O00754	22	MAN2B1	1.437	0.340733	0.903644	3.4449e+06	2.59838e+06	2.20586e+06	2.546e+06	2.61169e+06	2.00952e+06	High	High	High	High	High	High	4125
P06703	9	S100A6	0.82	0.586442	0.971684	6.30581e+08	6.18777e+08	2.76564e+08	6.54084e+08	5.93587e+08	4.52877e+08	High	High	High	High	High	High	6277
Q96AE4	22	FUBP1	0.629	0.190369	0.804262	6.04661e+06	7.11598e+06	4.53243e+06	9.09121e+06	9.47273e+06	7.1831e+06	High	High	High	High	High	High	8880
P43490	23	NAMPT	1.447	0.344951	0.903644	3.85668e+06	3.9755e+06	3.99847e+06	2.85673e+06	2.17931e+06	2.44454e+06	High	High	High	High	High	High	10135
Q5D862	13	FLG2	0.882	0.626006	0.980572	2.1074e+06	2.21475e+06	4.46499e+06	2.34344e+06	2.60092e+06	3.76626e+06	High	High	High	High	High	High	388698
Q92973	19	TNPO1	1.034	0.99125	0.998647	4.61116e+06	4.21665e+06	3.54667e+06	5.28271e+06	7.24723e+06	6.13193e+06	High	High	High	High	High	High	3842
P52209	20	PGD	1.292	0.531635	0.957846	2.64514e+06	3.24485e+06	5.08327e+06	3.19019e+06	1.90967e+06	3.06654e+06	High	High	High	High	High	High	5226
Q92538	33	GBF1	1.169	0.704082	0.988848	2.13007e+06	2.77107e+06	3.49268e+06	1.84148e+06	2.49767e+06	2.50768e+06	High	High	High	High	High	High	8729
Q04721	31	NOTCH2	0.64	0.122564	0.682857	1.96461e+06	1.73885e+06	1.43387e+06	2.23976e+06	2.72048e+06	2.05744e+06	High	High	High	High	High	High	4853
P43121	21	MCAM	0.486	0.033901	0.35925	2.84938e+06	2.87862e+06	3.07126e+06	2.96134e+06	4.171e+06	3.53623e+06	High	High	High	High	High	High	4162
P39060	18	COL18A1	1.089	0.863389	0.995593	3.2531e+06	2.87641e+06	2.77566e+06	2.78666e+06	2.35578e+06	2.20992e+06	High	High	High	High	High	High	80781
O43390	17	HNRNPR	0.688	0.225689	0.855538	1.68431e+06	1.78888e+06	2.84241e+06	2.32765e+06	2.54747e+06	3.71899e+06	High	High	High	High	High	High	10236
Q9C0C2	31	TNKS1BP1	1.137	0.782707	0.992163	3.04289e+06	2.43843e+06	894426	1.91695e+06	1.73927e+06	1.08476e+06	High	High	Peak Found	High	High	High	85456
A5A3E0	2	POTEF	0.704	0.296079	0.897544	2.04939e+06	2.47399e+06	2.48277e+06	4.34658e+06	3.33501e+06	3.42867e+06	Peak Found	Peak Found	Peak Found	High	Peak Found	Peak Found	728378
P67936	10	TPM4	0.904	0.79233	0.992163	5.2441e+07	4.65633e+07	1.14894e+07	4.8155e+07	4.98084e+07	4.50162e+07	High	High	High	High	High	High	7171
Q15165	12	PON2	0.953	0.843037	0.995593	6.04444e+06	3.37674e+06	4.37443e+06	4.72852e+06	4.87984e+06	5.35897e+06	High	High	High	High	High	High
P13804	15	ETFA	1.486	0.28905	0.892367	5.90146e+06	4.65446e+06	6.80328e+06	3.63431e+06	3.32482e+06	4.5708e+06	High	High	High	High	High	High	2108
P55884	28	EIF3B	1.094	0.868184	0.995593	2.65739e+06	3.14566e+06	3.22461e+06	2.75233e+06	2.1565e+06	2.49117e+06	High	High	High	High	High	High	8662
P22695	17	UQCRC2	1.375	0.389889	0.918506	4.27134e+06	4.38397e+06	5.10339e+06	4.74219e+06	4.84028e+06	5.07136e+06	High	High	High	High	High	High	7385
Q14240	12	EIF4A2	1.647	0.154189	0.750868	2.25025e+06	2.50061e+06	3.13841e+06	1.76699e+06	1.28996e+06	1.60448e+06	High	High	High	High	High	High	1974
P17980	18	PSMC3	0.874	0.675751	0.986585	6.21832e+06	6.41264e+06	6.25651e+06	5.81882e+06	5.77344e+06	5.2071e+06	High	High	High	High	High	High	5702
O43432	21	EIF4G3	0.985	0.906089	0.995593	1.62333e+06	1.24805e+06	883522	1.41755e+06	1.60039e+06	1.12487e+06	High	High	High	High	High	High	8672
Q15181	15	PPA1	1.123	0.769063	0.990128	5.03167e+06	5.67445e+06	3.86166e+06	4.68947e+06	3.98689e+06	3.88956e+06	High	High	High	High	High	High	5464
P46060	25	RANGAP1	0.794	0.523234	0.955158	1.19954e+07	1.1065e+07	6.47358e+06	9.69698e+06	1.02279e+07	7.64554e+06	High	High	High	High	High	High	5905
Q8IVL5	20	P3H2	0.966	0.840598	0.995593	5.67233e+06	3.00943e+06	3.32017e+06	3.17092e+06	3.62726e+06	3.06244e+06	High	High	High	High	High	High	55214
Q96JJ7	18	TMX3	1.03	0.926251	0.996909	6.39225e+06	6.90383e+06	9.09011e+06	6.51063e+06	6.64761e+06	7.48808e+06	High	High	High	High	High	High	54495
Q9Y3I0	22	RTCB	1.335	0.455852	0.944019	1.9281e+06	5.08977e+06	3.31275e+06	1.88118e+06	1.66103e+06	1.43695e+06	High	High	High	High	High	High	51493
Q14008	44	CKAP5	0.877	0.696043	0.988848	3.68829e+06	4.51474e+06	5.17592e+06	4.04386e+06	3.9774e+06	4.33975e+06	High	High	High	High	High	High	9793
P61158	17	ACTR3	1.278	0.460026	0.944019	9.46113e+06	1.04814e+07	1.3472e+07	9.09765e+06	7.40418e+06	9.26333e+06	High	High	High	High	High	High	10096
O43237	15	DYNC1LI2	1.268	0.535518	0.958977	1.56982e+06	1.71378e+06	2.23209e+06	1.64968e+06	1.41007e+06	1.45645e+06	High	High	High	High	High	High	1783
O95967	15	EFEMP2	2.715	0.0073669	0.115711	4.26238e+06	4.69082e+06	5.10915e+06	2.32504e+06	1.53977e+06	1.61881e+06	High	High	High	High	High	High	30008
P55290	17	CDH13	1.021	0.927381	0.996909	9.09639e+06	8.01806e+06	5.12498e+06	7.55084e+06	8.01355e+06	6.38608e+06	High	High	High	High	High	High	1012
Q562R1	3	ACTBL2	0.985	0.988931	0.998647	2.77922e+08	2.71516e+08	2.44987e+08	2.64746e+08	2.73077e+08	2.50019e+08	High	High	Peak Found	High	High	High	345651
Q13283	15	G3BP1	0.675	0.267717	0.886155	7.19833e+06	6.09554e+06	3.61065e+06	9.8628e+06	1.08943e+07	8.10741e+06	High	High	High	High	High	High	10146
P14210	27	HGF	0.8	0.442361	0.942772	1.55864e+06	1.26176e+06	1.29788e+06	2.62682e+06	1.66281e+06	1.6877e+06	High	High	High	High	High	High	3082
P63241	12	EIF5A	0.879	0.67831	0.986646	6.48404e+06	6.16808e+06	3.3319e+06	6.09601e+06	6.16049e+06	6.27817e+06	High	High	High	High	High	High	1984
Q96A33	17	CCDC47	0.802	0.544166	0.959514	7.81111e+06	7.16295e+06	7.63028e+06	9.60118e+06	1.11827e+07	1.12881e+07	High	High	High	High	High	High	57003
Q15323	3	KRT31	3.948	0.00109138	0.02267	1.45815e+07	298722	90227.2	75657.6			High	High	Peak Found	Peak Found			3881
O60841	28	EIF5B	0.955	0.918175	0.995818	2.19853e+07	2.27592e+07	1.77647e+07	2.10234e+07	1.76937e+07	1.84959e+07	High	High	High	High	High	High	9669
Q9H2D6	29	TRIOBP	0.983	0.910827	0.995593	5.19029e+06	5.11622e+06	2.68471e+06	5.5394e+06	4.4252e+06	3.04488e+06	High	High	High	High	High	High	11078
Q16706	28	MAN2A1	1.391	0.388767	0.918506	2.18809e+06	1.81721e+06	2.15719e+06	769011	808261	1.91815e+06	High	High	High	High	High	High	4124
O00231	27	PSMD11	1.173	0.721526	0.988848	3.0175e+06	2.47357e+06	4.67882e+06	3.00652e+06	2.98037e+06	3.5512e+06	High	High	High	High	High	High	5717
P45880	14	VDAC2	1.652	0.138131	0.712147	4.36018e+07	3.92282e+07	4.23764e+07	2.73676e+07	2.9652e+07	2.90581e+07	High	High	High	High	High	High	7417
P52907	9	CAPZA1	1.105	0.750481	0.989192	8.17808e+06	8.33714e+06	8.70583e+06	8.41894e+06	6.75128e+06	7.0057e+06	High	High	High	High	High	High	829
P31939	24	ATIC	1.138	0.79594	0.993652	964018	953423	1.54418e+06	1.57094e+06	1.68926e+06	1.2575e+06	High	High	High	High	High	High	471
P05091	21	ALDH2	1.225	0.581129	0.969563	4.6458e+06	4.1202e+06	3.74919e+06	4.67051e+06	4.9044e+06	4.3687e+06	High	High	High	High	High	High	217
O15439	33	ABCC4	1.412	0.343475	0.903644	2.00334e+06	2.29398e+06	5.09631e+06	1.77852e+06	1.42871e+06	1.85205e+06	High	High	High	High	High	High	10257
Q7L2H7	17	EIF3M	1	0.906849	0.995593	903497	866350	1.17934e+06	895682	989028	1.07555e+06	High	High	High	High	High	High	10480
O94874	28	UFL1	1.199	0.66165	0.986031	2.61949e+06	1.90281e+06	2.86735e+06	2.46199e+06	2.57431e+06	2.32296e+06	High	High	High	High	High	High	23376
P52788	17	SMS	0.852	0.594534	0.975567	2.59031e+06	5.30738e+06	4.40266e+06	3.23497e+06	2.84888e+06	5.79247e+06	High	High	High	High	High	High	6611
Q9HDC9	18	APMAP	1.15	0.664842	0.986031	8.28163e+06	8.97932e+06	1.1956e+07	6.90798e+06	7.58348e+06	8.43161e+06	High	High	High	High	High	High	57136
Q9NR12	15	PDLIM7	1.169	0.719081	0.988848	4.19661e+06	6.02144e+06	6.13867e+06	4.72581e+06	4.14411e+06	4.17086e+06	High	High	High	High	High	High	9260
P02768	23	ALB	0.963	0.936169	0.998017	1.0875e+07	1.3537e+07	1.23577e+07	1.07799e+07	8.38539e+06	9.25024e+06	High	High	High	High	High	High	213
Q0ZGT2	23	NEXN	1.148	0.667686	0.986031	1.52738e+07	1.44464e+07	6.9901e+06	6.07557e+06	7.14564e+06	4.09366e+06	High	High	High	High	High	High	91624
Q13724	20	MOGS	2.072	0.0472944	0.447014	3.05132e+06	2.12271e+06	3.16828e+06	2.55489e+06	2.94416e+06	2.71234e+06	High	High	High	High	High	High	7841
O75390	18	CS	1.411	0.321597	0.903644	6.72777e+06	8.18684e+06	1.20996e+07	5.04804e+06	5.18448e+06	6.71008e+06	High	High	High	High	High	High	1431
Q1KMD3	25	HNRNPUL2	0.817	0.505908	0.950705	2.77934e+06	2.73629e+06	3.42862e+06	3.66082e+06	3.67601e+06	3.91229e+06	High	High	High	High	High	High	221092
P09525	20	ANXA4	1.878	0.0637679	0.519959	1.4354e+07	1.33548e+07	1.62866e+07	8.98315e+06	1.11232e+07	1.16335e+07	High	High	High	High	High	High	307
Q96I24	22	FUBP3	0.667	0.226945	0.855756	4.25324e+06	4.55029e+06	3.94797e+06	4.98517e+06	4.06363e+06	5.19334e+06	High	High	High	High	High	High	8939
P10321	6	HLA-C	1.232	0.525537	0.955158	3.45507e+07	2.5774e+07	1.61565e+07	2.01796e+07	2.66928e+07	1.98409e+07	High	High	High	High	High	High	3107
Q13162	11	PRDX4	1.476	0.24736	0.874036	2.23119e+07	2.39641e+07	2.62044e+07	1.53151e+07	1.47206e+07	1.84136e+07	High	High	High	High	High	High	10549
P09619	24	PDGFRB	0.528	0.0640768	0.520975	2.45819e+06	2.48348e+06	1.97502e+06	3.92134e+06	3.64005e+06	3.34133e+06	High	High	High	High	High	High	5159
P31937	13	HIBADH	0.907	0.758451	0.989646	4.65562e+06	4.00876e+06	6.50155e+06	4.21671e+06	4.47188e+06	4.25516e+06	High	High	High	High	High	High	11112
Q14914	13	PTGR1	1.874	0.0617514	0.511131	2.26958e+06	2.76707e+06	4.53526e+06	1.32589e+06	784667	1.23793e+06	High	High	High	High	High	High	22949
O75131	18	CPNE3	1.191	0.650216	0.986031	4.35001e+06	4.46724e+06	6.99929e+06	3.48995e+06	3.87849e+06	4.45659e+06	High	High	High	High	High	High	8895
Q9UMS4	14	PRPF19	0.86	0.555498	0.962517	1.31671e+06	1.77632e+06	1.96452e+06	1.57865e+06	1.87188e+06	2.17949e+06	High	High	High	High	High	High	27339
P08134	2	RHOC	1.14	0.770036	0.990179	4.98323e+06	4.52873e+06	5.28565e+06	3.9102e+06	4.49912e+06	4.47067e+06	High	High	High	High	High	High	389
P30040	12	ERP29	0.699	0.3145	0.903644	3.63383e+07	3.38941e+07	2.16732e+07	3.44706e+07	3.90949e+07	3.2653e+07	High	High	High	High	High	High	10961
Q04695	13	KRT17	0.825	0.556028	0.962517	619613	665473	626143	612779	734966	674726	High	Peak Found	High	High	High	High	3872
O76074	29	PDE5A	1.611	0.222101	0.849053	877082	725344	555858	1.21305e+06	440752	469436	High	High	High	High	High	High	8654
P30086	11	PEBP1	1.337	0.38386	0.916228	2.05339e+07	2.27098e+07	1.36668e+07	1.64377e+07	1.37133e+07	1.18377e+07	High	High	High	High	High	High	5037
P22570	22	FDXR	7.362	2.27806e-09	5.72812e-08	2.83629e+06	3.27483e+06	4.45599e+06	721755	788226	974930	High	High	High	High	High	High	2232
Q13501	15	SQSTM1	0.593	0.108312	0.65644	2.26064e+06	2.15229e+06	1.25147e+06	3.13773e+06	3.57729e+06	2.52112e+06	High	High	High	High	High	High	8878
O43290	26	SART1	0.536	0.0703867	0.543105	1.52933e+06	2.45541e+06	1.05294e+06	1.26639e+06	1.16903e+06	1.05216e+06	High	High	High	High	High	High	9092
P62258	13	YWHAE	1.016	0.940138	0.998017	2.67247e+07	2.88658e+07	3.24929e+07	3.06151e+07	2.49306e+07	2.94749e+07	High	High	High	High	High	High	7531
P61247	16	RPS3A	0.994	0.989891	0.998647	9.21238e+08	7.80945e+08	6.4293e+08	8.90554e+08	9.42396e+08	6.79698e+08	High	High	High	High	High	High	6189
P52597	12	HNRNPF	0.48	0.0202922	0.257379	1.14538e+06	2.37899e+06	629921	3.62924e+06	3.66507e+06	3.2821e+06	High	High	High	High	High	High	3185
P32969	8	RPL9	1.101	0.763126	0.989646	6.5616e+06	6.30787e+06	1.20025e+07	7.69904e+06	6.24499e+06	8.44362e+06	High	High	High	High	High	High	6133
P28482	17	MAPK1	1.453	0.336788	0.903644	3.94222e+06	3.47279e+06	3.82962e+06	6.55511e+06	7.56898e+06	4.53495e+06	High	High	High	High	High	High	5594
P54136	29	RARS1	1.599	0.186398	0.79935	1.69786e+06	2.077e+06	2.96834e+06	1.38861e+06	1.03104e+06	1.2007e+06	High	High	High	High	High	High	5917
P15121	15	AKR1B1	2.95	0.00157751	0.0306077	1.07168e+07	1.47001e+07	1.6478e+07	6.86643e+06	4.35498e+06	4.64201e+06	High	High	High	High	High	High	231
P26639	26	TARS1	1.052	0.954902	0.998017	4.7574e+06	3.95045e+06	4.15209e+06	5.64449e+06	5.96235e+06	6.00562e+06	High	High	High	High	High	High	6897
Q96JB5	21	CDK5RAP3	0.805	0.475464	0.944019	3.29983e+06	3.02195e+06	2.2021e+06	3.47549e+06	3.71833e+06	3.29837e+06	High	High	High	High	High	High	80279
P51991	11	HNRNPA3	0.572	0.113084	0.661814	1.19813e+07	1.22589e+07	1.08272e+07	1.61527e+07	2.13088e+07	2.15568e+07	High	High	High	High	High	High	220988
Q13838	9	DDX39B	0.794	0.464527	0.944019	2.53697e+06	2.16315e+06	3.44425e+06	3.4559e+06	2.94198e+06	3.99123e+06	High	High	High	High	High	High	7919
Q9P2J5	31	LARS1	1.284	0.527959	0.956404	2.52239e+06	2.4212e+06	1.90141e+06	3.23366e+06	3.23419e+06	3.10377e+06	High	High	High	High	High	High	51520
P23528	8	CFL1	0.903	0.789992	0.992163	6.55797e+07	7.37605e+07	4.71059e+07	7.29948e+07	7.30601e+07	6.60709e+07	High	High	High	High	High	High	1072
P09874	27	PARP1	0.693	0.293251	0.895211	409859	315459	1.3466e+06	1.5315e+06	1.54174e+06	1.51554e+06	High	High	High	High	High	High	142
O75367	15	MACROH2A1	1.315	0.468517	0.944019	6.33038e+06	5.98444e+06	1.19864e+07	4.85513e+06	4.1672e+06	5.69091e+06	High	High	High	High	High	High	9555
Q7Z794	20	KRT77	0.936	0.87247	0.995593	2.41402e+08	2.56379e+08	1.75734e+08	2.10407e+08	1.93293e+08	1.63452e+08	High	High	High	High	High	High	374454
Q7Z434	16	MAVS	1.113	0.842099	0.995593	3.60295e+06	3.05372e+06	2.13193e+06	3.82053e+06	3.80672e+06	2.55361e+06	High	High	High	High	High	High	57506
Q9BY67	9	CADM1	1.012	0.949045	0.998017	2.18057e+07	2.17096e+07	1.6059e+07	1.89916e+07	1.72102e+07	1.36099e+07	High	High	High	High	High	High	23705
P35998	22	PSMC2	1.196	0.68167	0.986646	4.3594e+06	5.01135e+06	4.08704e+06	3.7976e+06	3.71437e+06	3.39356e+06	High	High	High	High	High	High	5701
Q92900	32	UPF1	1.078	0.889465	0.995593	1.60504e+06	1.31523e+06	1.41086e+06	977028	1.37804e+06	1.56742e+06	High	High	High	High	High	High	5976
Q14444	13	CAPRIN1	0.77	0.469044	0.944019	1.01273e+07	5.28278e+06	3.40263e+06	1.12512e+07	1.1283e+07	5.51223e+06	High	High	High	High	High	High	4076
P30048	10	PRDX3	1.051	0.861043	0.995593	1.20239e+07	1.25138e+07	1.00473e+07	1.05015e+07	1.04812e+07	1.16881e+07	High	High	High	High	High	High	10935
P23246	18	SFPQ	0.703	0.298987	0.897544	4.37884e+06	2.9609e+06	5.74904e+06	7.60943e+06	4.8381e+06	8.72534e+06	High	High	High	High	High	High	6421
P07954	15	FH	0.799	0.477963	0.944019	3.10092e+06	3.09801e+06	3.70521e+06	3.08905e+06	4.18588e+06	4.82424e+06	High	High	High	High	High	High	2271
P15586	16	GNS	0.806	0.553758	0.960947	1.40578e+07	1.29586e+07	8.78755e+06	1.54579e+07	1.63697e+07	1.34076e+07	High	High	High	High	High	High	2799
P61981	8	YWHAG	1.002	0.970803	0.998017	1.17202e+07	1.21722e+07	1.23019e+07	1.24771e+07	1.11158e+07	1.1086e+07	High	High	High	High	High	High	7532
P50579	12	METAP2	0.558	0.0708498	0.543751	1.8608e+06	1.93886e+06	1.14865e+06	2.73857e+06	3.02967e+06	2.52531e+06	High	High	High	High	High	High	10988
Q6PKG0	25	LARP1	0.846	0.650836	0.986031	9.77258e+06	1.15445e+07	1.0726e+07	1.00278e+07	9.77673e+06	9.48883e+06	High	High	High	High	High	High	23367
P09622	16	DLD	1.476	0.317187	0.903644	5.87188e+06	6.64956e+06	8.57239e+06	4.17441e+06	4.24135e+06	4.63218e+06	High	High	High	High	High	High	1738
P62140	7	PPP1CB	1.492	0.258777	0.878344	2.20475e+06	2.2172e+06	3.36509e+06	1.89521e+06	1.4122e+06	1.66014e+06	High	High	High	High	Peak Found	High	5500
P49591	19	SARS1	1.006	0.959124	0.998017	2.77254e+06	2.61903e+06	3.56376e+06	2.96715e+06	2.25657e+06	2.45037e+06	High	High	High	High	High	High	6301
P23743	22	DGKA	2.564	0.00692039	0.109838	2.38741e+06	2.91076e+06	2.95351e+06	1.87049e+06	1.55855e+06	2.23696e+06	High	High	High	High	High	Peak Found	1606
P20908	17	COL5A1	0.52	0.0470346	0.445701	1.26434e+06	987998	820473	3.9415e+06	4.23328e+06	4.33303e+06	High	High	High	High	High	High	1289
Q12905	16	ILF2	0.935	0.786997	0.992163	5.37623e+06	5.03901e+06	6.81247e+06	5.3529e+06	4.71157e+06	4.97212e+06	High	High	High	High	High	High	3608
P42166	9	TMPO	0.661	0.269128	0.88887	192605	210866	465210	595154	509332	631410	Peak Found	Peak Found	Peak Found	Peak Found	High	Peak Found	7112
P50995	19	ANXA11	1.002	0.97231	0.998017	1.05333e+07	9.09802e+06	1.10897e+07	9.40408e+06	1.1061e+07	1.21544e+07	High	High	High	High	High	High	311
P00367	22	GLUD1	1.564	0.185804	0.79911	7.89889e+06	9.04347e+06	1.37497e+07	6.30426e+06	5.22138e+06	6.95761e+06	High	High	High	High	High	High	2746
P08240	21	SRPRA	1.122	0.889595	0.995593	679330	1.01881e+06	1.236e+06	762436	807859	1.02122e+06	High	High	High	High	High	High	6734
P78344	27	EIF4G2	0.677	0.171514	0.782654	1.53732e+06	1.64109e+06	1.485e+06	2.29811e+06	2.50066e+06	2.36942e+06	High	High	High	High	High	High	1982
P07737	10	PFN1	1.368	0.349126	0.905124	1.72953e+07	2.07828e+07	2.78173e+07	1.62049e+07	1.29023e+07	1.917e+07	High	High	High	High	High	High	5216
P50479	16	PDLIM4	1.865	0.0666967	0.531357	1.02577e+07	1.26093e+07	5.82617e+06	1.52289e+07	1.2725e+07	1.08973e+07	High	High	High	High	High	High	8572
Q15459	24	SF3A1	0.52	0.0563508	0.499318	2.08493e+06	2.15873e+06	2.33768e+06	3.0087e+06	4.23811e+06	4.51957e+06	High	High	High	High	High	High	10291
O75955	19	FLOT1	1.74	0.123421	0.685282	2.06511e+06	1.31505e+06	2.68288e+06	887288	708173	1.01446e+06	High	High	High	High	High	High	10211
P18085	8	ARF4	1.513	0.219151	0.844699	1.35956e+07	1.50638e+07	1.68486e+07	1.1848e+07	1.049e+07	1.08862e+07	High	High	High	High	High	High	378
Q9P0L0	10	VAPA	0.765	0.457252	0.944019	1.49357e+07	1.67486e+07	8.89593e+06	1.56095e+07	1.87277e+07	1.66787e+07	High	High	High	High	High	High	9218
P47897	27	QARS1	1.151	0.662651	0.986031	7.84508e+06	8.83521e+06	1.00264e+07	7.0856e+06	7.24176e+06	6.98255e+06	High	High	High	High	High	High	5859
P29966	11	MARCKS	0.633	0.196783	0.81508	1.63607e+07	1.77667e+07	6.96243e+06	2.62179e+07	2.56152e+07	1.91664e+07	High	High	High	High	High	High	4082
Q9BQG0	28	MYBBP1A	0.988	0.899372	0.995593	1.54057e+06	1.52947e+06	1.43543e+06	842031	1.29601e+06	1.50892e+06	High	High	High	High	High	High	10514
P12004	15	PCNA	0.542	0.0697726	0.540549	5.50319e+06	5.64984e+06	5.01468e+06	6.53725e+06	7.08062e+06	6.21731e+06	High	High	High	High	High	High	5111
Q8N766	21	EMC1	1.306	0.567347	0.966427	956552	1.14397e+06	1.6841e+06	712648	842135	945185	High	High	High	High	High	High	23065
O14579	11	COPE	1.158	0.744762	0.989192	1.76983e+06	1.77252e+06	2.38557e+06	1.99102e+06	1.53489e+06	1.69621e+06	High	High	High	High	High	High	11316
Q9Y4E1	2	WASHC2C	0.741	0.41475	0.93063	435839	307412		577571	398649	298793	High	Peak Found		High	Peak Found	Peak Found	253725
P38606	24	ATP6V1A	1.456	0.319629	0.903644	3.03521e+06	3.4001e+06	3.38432e+06	2.06787e+06	2.11299e+06	1.38299e+06	High	High	High	High	High	High	523
Q15637	12	SF1	0.547	0.0819008	0.581831	3.21644e+06	1.62693e+06	2.81604e+06	6.02503e+06	4.27145e+06	3.65618e+06	High	High	High	High	High	High	7536
P47756	14	CAPZB	1.146	0.673766	0.986585	8.13452e+06	8.79884e+06	1.0431e+07	5.04215e+06	4.96612e+06	8.14776e+06	High	High	High	High	High	High	832
P30041	17	PRDX6	1.773	0.0916612	0.602749	3.4908e+07	3.56502e+07	3.1398e+07	2.12011e+07	1.73299e+07	1.89535e+07	High	High	High	High	High	High	9588
P12277	15	CKB	0.965	0.855721	0.995593	5.47492e+06	4.90745e+06	4.42556e+06	4.88468e+06	5.3455e+06	5.37439e+06	High	High	High	High	High	High	1152
P84077	6	ARF1	1.336	0.385896	0.917964	8.61845e+06	9.86957e+06	1.36109e+07	5.86296e+06	5.47753e+06	8.11417e+06	High	High	High	High	High	High	375
Q93052	15	LPP	1.154	0.743648	0.989192	1.89023e+06	3.13378e+06	3.0104e+06	2.61863e+06	1.43676e+06	2.60175e+06	High	High	High	High	High	High	4026
Q14151	11	SAFB2	0.713	0.326068	0.903644	7.05898e+06	7.73337e+06	7.41589e+06	6.20993e+06	6.1103e+06	5.36185e+06	High	High	High	High	High	High	9667
Q93008	32	USP9X	1.315	0.53611	0.958977	1.29989e+06	936326	839858	1.42997e+06	1.4874e+06	1.40503e+06	High	High	High	High	High	High	8239
Q9H4A4	22	RNPEP	1.722	0.109039	0.658019	8.10439e+06	6.6686e+06	4.30878e+06	9.48582e+06	1.01807e+07	8.08167e+06	High	High	High	High	High	High	6051
P35222	20	CTNNB1	0.95	0.791641	0.992163	688606	654367	891584	775574	787382	822451	High	High	High	High	High	High	1499
P62191	19	PSMC1	0.922	0.791615	0.992163	6.83557e+06	6.1444e+06	4.68429e+06	5.48006e+06	5.87878e+06	6.03581e+06	High	High	High	High	High	High	5700
P07602	20	PSAP	0.855	0.608891	0.975998	7.07094e+06	6.12659e+06	3.47952e+06	4.80046e+06	6.91334e+06	4.58856e+06	High	High	High	High	High	High	5660
Q9UNM6	22	PSMD13	1.16	0.737703	0.988848	2.4277e+06	2.57341e+06	3.0487e+06	2.39028e+06	1.90174e+06	2.52565e+06	High	High	High	High	High	High	5719
P36578	17	RPL4	1.343	0.377304	0.91297	9.03733e+06	1.43711e+07	1.67872e+07	9.87073e+06	7.48811e+06	1.0705e+07	High	High	High	High	High	High	6124
P09936	9	UCHL1	1.727	0.107156	0.654236	4.74521e+07	4.82482e+07	3.48031e+07	4.01391e+07	4.64018e+07	4.4176e+07	High	High	High	High	High	High	7345
P51659	22	HSD17B4	1.165	0.73252	0.988848	3.70989e+06	3.49637e+06	2.96305e+06	4.17715e+06	3.76295e+06	4.32276e+06	High	High	High	High	High	High	3295
Q13409	13	DYNC1I2	1.039	0.887366	0.995593	7.00017e+06	7.89437e+06	9.47505e+06	7.70855e+06	8.56552e+06	8.83688e+06	High	High	High	High	High	High	1781
Q86V81	8	ALYREF	0.436	0.0175993	0.233558	1.18199e+07	9.9635e+06	7.03385e+06	2.04914e+07	2.67558e+07	2.0854e+07	High	High	High	High	High	High	10189
O75976	25	CPD	0.763	0.334913	0.903644	1.72226e+06	1.45794e+06	1.64368e+06	1.94974e+06	2.39975e+06	1.90957e+06	High	High	High	High	High	High	1362
Q14847	13	LASP1	1.391	0.324378	0.903644	1.66271e+07	1.6301e+07	8.13873e+06	1.25476e+07	9.54666e+06	5.63921e+06	High	High	High	High	High	High	3927
P07195	14	LDHB	1.051	0.861082	0.995593	8.77681e+06	9.15127e+06	1.35041e+07	1.08454e+07	8.80519e+06	1.03486e+07	High	High	High	High	High	High	3945
Q96HD1	15	CRELD1	1.505	0.230025	0.859108	9.7179e+06	7.61674e+06	5.61701e+06	5.99938e+06	6.97426e+06	6.40406e+06	High	High	High	High	High	High	78987
Q16777	3	H2AC20	0.273	0.000195171	0.00433687	1.11669e+08	8.45564e+07	6.04638e+07	2.55244e+08	2.93631e+08	3.08377e+08	High	High	High	High	High	High	8338
P41091	15	EIF2S3	1.194	0.679774	0.986646	3.43269e+06	4.12546e+06	5.17838e+06	3.29576e+06	3.05012e+06	3.32366e+06	High	High	High	High	High	High	1968
Q14525	5	KRT33B	1.314	0.536031	0.958977	3.22668e+06	19481.7		1.66013e+06			High	Peak Found		Peak Found	Peak Found		3884
O95394	21	PGM3	1.393	0.398863	0.92545	2.40753e+06	2.55428e+06	2.73195e+06	5.22895e+06	5.91422e+06	2.9097e+06	High	High	High	High	High	High	5238
O00425	18	IGF2BP3	0.762	0.381555	0.913343	2.24383e+06	2.46512e+06	2.7998e+06	2.88886e+06	2.86091e+06	3.32629e+06	High	High	High	High	High	High	10643
Q99829	14	CPNE1	0.921	0.796066	0.993652	3.93879e+06	2.74919e+06	4.64983e+06	4.56411e+06	3.8861e+06	4.47182e+06	High	High	High	High	High	High	8904
P30533	18	LRPAP1	1.042	0.880845	0.995593	3.04467e+07	2.7012e+07	1.6691e+07	2.40324e+07	2.58602e+07	2.2256e+07	High	High	High	High	High	High	4043
P11940	15	PABPC1	1.038	0.988199	0.998647	3.5924e+06	4.03522e+06	5.54082e+06	3.97588e+06	3.77652e+06	4.53482e+06	High	High	High	High	High	High	26986
Q9UBC2	26	EPS15L1	0.945	0.800122	0.994145	1.70565e+06	1.06925e+06	795564	1.67653e+06	1.29537e+06	1.26299e+06	High	High	High	High	High	High	58513
Q9Y5S1	22	TRPV2	1.474	0.316993	0.903644	4.54079e+06	4.15456e+06	5.00644e+06	3.70951e+06	3.22009e+06	3.30948e+06	High	High	High	High	High	High	51393
Q9UH99	15	SUN2	0.95	0.792131	0.992163	1.43768e+06	1.46182e+06	2.09956e+06	1.59667e+06	1.50876e+06	1.82019e+06	High	High	High	High	High	High	25777
Q99459	24	CDC5L	0.556	0.0890997	0.598415	3.26152e+06	3.62841e+06	3.86714e+06	2.70869e+06	2.68829e+06	3.41852e+06	High	High	High	High	High	High	988
P49750	30	YLPM1	0.711	0.300023	0.897544	4.32375e+06	5.28151e+06	4.92685e+06	4.31846e+06	4.33169e+06	4.39033e+06	High	High	High	High	High	High
Q6NUK1	23	SLC25A24	1.275	0.526289	0.955158	4.87979e+06	5.15429e+06	6.61686e+06	4.04411e+06	3.66428e+06	4.43194e+06	High	High	High	High	High	High	29957
O76003	16	GLRX3	0.7	0.288625	0.891582	3.22402e+06	2.42608e+06	1.89283e+06	3.87835e+06	3.48604e+06	2.91831e+06	High	High	High	High	High	High	10539
P35052	14	GPC1	0.758	0.374625	0.91297	3.0274e+06	2.19535e+06	1.73116e+06	3.03808e+06	3.57974e+06	3.31294e+06	High	High	High	High	High	High	2817
Q4LDE5	30	SVEP1	1.1	0.861218	0.995593	1.67186e+06	915805	1.68958e+06	1.30399e+06	1.25469e+06	446057	High	High	High	High	High	High	79987
P50895	18	BCAM	0.426	0.0140135	0.194862	6.82751e+06	4.81701e+06	3.23145e+06	7.03653e+06	8.73263e+06	5.24898e+06	High	High	High	High	High	High	4059
O15144	18	ARPC2	1.347	0.372399	0.91297	7.03616e+06	1.21854e+07	1.32126e+07	6.10234e+06	6.3211e+06	9.12978e+06	High	High	High	High	High	High	10109
Q9NR30	22	DDX21	0.737	0.3622	0.907175	1.69522e+06	1.10444e+06	962753	1.23455e+06	1.38413e+06	1.33141e+06	High	High	High	High	High	High	9188
P01889	4	HLA-B	0.827	0.602355	0.975588	2.82113e+07	2.97527e+07	1.81639e+07	2.64018e+07	2.95574e+07	2.71387e+07	High	High	High	High	High	High	3106
P20810	20	CAST	1.334	0.464864	0.944019	3.72309e+06	4.63701e+06	1.20154e+06	3.08777e+06	2.16644e+06	1.73141e+06	High	High	High	High	High	High	831
Q9Y6N5	23	SQOR	2.423	0.00959547	0.144765	1.06788e+08	8.30288e+07	9.48547e+07	1.03358e+08	1.00211e+08	9.12227e+07	High	High	High	High	High	High	58472
P07858	14	CTSB	1.113	0.734927	0.988848	2.2623e+07	2.0461e+07	2.08417e+07	2.1235e+07	1.96459e+07	1.91649e+07	High	High	High	High	High	High	1508
P21291	8	CSRP1	1.482	0.242523	0.871317	1.62008e+07	2.03247e+07	2.41406e+07	1.46464e+07	1.08077e+07	1.28115e+07	High	High	High	High	High	High	1465
O75874	16	IDH1	0.702	0.301187	0.897544	4.99393e+06	5.14229e+06	3.43935e+06	7.1853e+06	6.78477e+06	6.95848e+06	High	High	High	High	High	High	3417
Q9UDT6	24	CLIP2	1.108	0.844847	0.995593	3.79825e+06	4.01913e+06	4.15473e+06	3.12059e+06	3.28845e+06	3.6837e+06	High	High	High	High	High	High	7461
Q5QNW6	7	H2BC18	0.332	0.0015803	0.0306077	2.17383e+08	2.06851e+08	1.72703e+08	5.30305e+08	6.08601e+08	5.42892e+08	High	High	High	High	High	High	440689
P32455	13	GBP1	1.132	0.803231	0.994145	2.91927e+06	3.24589e+06	3.5755e+06	2.91447e+06	2.79555e+06	3.02507e+06	High	High	High	High	High	High	2633
P14923	19	JUP	1.027	0.989313	0.998647	3.56728e+06	2.74385e+06	3.95967e+06	3.99856e+06	4.03331e+06	2.93771e+06	High	High	High	High	High	High	3728
P29144	30	TPP2	1.121	0.810205	0.994145	4.52168e+06	4.84206e+06	2.45542e+06	4.3168e+06	6.1001e+06	6.00185e+06	High	High	High	High	High	High	7174
Q99613	23	EIF3C	1.077	0.920919	0.99653	3.10587e+06	3.03181e+06	3.40348e+06	3.47255e+06	3.40993e+06	3.33931e+06	High	High	High	High	High	High	8663
Q96CS3	13	FAF2	1.143	0.676716	0.986585	1.12106e+07	1.05896e+07	1.00025e+07	1.29976e+07	1.46185e+07	1.41825e+07	High	High	High	High	High	High	23197
P62136	3	PPP1CA	1.034	0.992772	0.998695	847870	972686	1.40599e+06	972080	771050	1.06388e+06	High	High	High	High	High	High	5499
P05455	16	SSB	0.692	0.299844	0.897544	9.84723e+06	9.04822e+06	6.0219e+06	1.14061e+07	1.14192e+07	1.05934e+07	High	High	High	High	High	High	6741
Q9UL46	13	PSME2	1.282	0.453569	0.944019	1.28797e+08	7.65583e+07	7.32135e+07	1.45959e+08	1.21327e+08	1.03037e+08	High	High	High	High	High	High	5721
Q9NZ08	29	ERAP1	1.354	0.459704	0.944019	3.45461e+06	3.82376e+06	5.22224e+06	2.94973e+06	2.49444e+06	2.97686e+06	High	High	High	High	High	High	51752
P24752	15	ACAT1	1.362	0.418451	0.932729	4.70701e+06	4.31873e+06	7.53289e+06	3.54737e+06	3.47385e+06	4.29067e+06	High	High	High	High	High	High	38
P14868	29	DARS1	1.292	0.441166	0.942161	3.67167e+07	2.56002e+07	2.12695e+07	2.97014e+07	3.34791e+07	2.15925e+07	High	High	High	High	High	High	1615
Q9BZQ8	26	NIBAN1	0.424	0.0141711	0.196238	9.53354e+06	1.07936e+07	5.65096e+06	1.10964e+07	1.07359e+07	8.83106e+06	High	High	High	High	High	High	116496
P36873	3	PPP1CC	1.017	0.966718	0.998017	2.5272e+06	3.24119e+06	3.69774e+06	3.58164e+06	4.06271e+06	5.651e+06	High	High	High	High	High	High	5501
Q08431	16	MFGE8	1.721	0.109343	0.658471	1.06632e+07	1.1441e+07	8.11036e+06	9.33028e+06	1.00051e+07	8.01612e+06	High	High	High	High	High	High
O76024	18	WFS1	1.638	0.203542	0.820609	2.62768e+06	4.26269e+06	2.79959e+06	2.85988e+06	4.11812e+06	3.77759e+06	High	High	High	High	High	High	7466
Q9UBS4	14	DNAJB11	0.802	0.543727	0.959514	1.1045e+07	9.33432e+06	5.99036e+06	1.13697e+07	1.48541e+07	9.77673e+06	High	High	High	High	High	High	51726
Q9Y2X3	18	NOP58	0.959	0.853503	0.995593	1.21783e+06	1.21836e+06	2.20059e+06	1.49458e+06	1.60709e+06	1.47242e+06	High	High	High	High	High	High	51602
Q96AQ6	20	PBXIP1	1.314	0.450731	0.944019	7.86428e+06	6.55681e+06	3.80513e+06	5.41818e+06	5.21146e+06	3.75617e+06	High	High	High	High	High	High	57326
P05997	16	COL5A2	0.771	0.443969	0.942882	6.21149e+06	6.20117e+06	5.04356e+06	5.7757e+06	6.59853e+06	5.13997e+06	High	High	High	High	High	High	1290
P08708	8	RPS17	0.709	0.334307	0.903644	3.09355e+07	2.67413e+07	3.26263e+07	3.31105e+07	3.34864e+07	3.56288e+07	High	High	High	High	High	High	6218
Q9BXP5	25	SRRT	0.56	0.0928065	0.606263	2.07036e+06	2.04591e+06	1.28629e+06	3.72463e+06	3.97122e+06	3.18873e+06	High	High	High	High	High	High	51593
Q06323	15	PSME1	1.145	0.67399	0.986585	3.28384e+07	3.11294e+07	1.63064e+07	2.56886e+07	2.69743e+07	1.96821e+07	High	High	High	High	High	High	5720
P05067	23	APP	0.761	0.447283	0.942882	8.8957e+06	9.71458e+06	7.76575e+06	8.38494e+06	7.64954e+06	6.78175e+06	High	High	High	High	High	High	351
P78386	7	KRT85	2.243	0.0197267	0.253004	1.55964e+07	1.73274e+06	1.42275e+06	1.28668e+06	1.15693e+06	1.52111e+06	High	High	Peak Found	Peak Found	Peak Found	Peak Found	3891
Q9Y262	22	EIF3L	1.357	0.42899	0.936543	3.06657e+06	2.4124e+06	2.75275e+06	2.81793e+06	1.85459e+06	3.01994e+06	High	High	High	High	High	High	51386
Q8WVM8	19	SCFD1	1.612	0.24723	0.874036	1.52224e+06	1.50683e+06	2.37285e+06	995657	909853	629610	High	High	High	High	High	High	23256
P62873	6	GNB1	1.433	0.35726	0.905882	3.98894e+06	4.37208e+06	6.63522e+06	3.02651e+06	2.66139e+06	4.33257e+06	High	High	High	High	High	High	2782
O60488	17	ACSL4	1.66	0.222108	0.849053	1.2451e+06	1.37157e+06	1.45024e+06	749322	853433	1.5268e+06	High	High	High	High	High	High	2182
Q16222	18	UAP1	0.955	0.802214	0.994145	1.55592e+06	1.90932e+06	2.37886e+06	2.18976e+06	1.96055e+06	2.77753e+06	High	High	High	High	High	High	6675
Q99714	14	HSD17B10	1.43	0.367312	0.911206	3.34686e+06	3.45546e+06	4.43075e+06	2.59098e+06	2.50429e+06	3.08258e+06	High	High	High	High	High	High	3028
Q99961	12	SH3GL1	0.701	0.274788	0.8899	3.59989e+06	2.35329e+06	1.02985e+06	4.63276e+06	4.44182e+06	3.33442e+06	High	High	High	High	High	High	6455
Q9UDY2	30	TJP2	0.686	0.224684	0.855322	2.08205e+06	2.05286e+06	1.82708e+06	2.709e+06	3.44105e+06	2.51938e+06	High	High	High	High	High	High	9414
P30519	14	HMOX2	0.684	0.257728	0.878344	4.01353e+06	3.75353e+06	2.09278e+06	4.20076e+06	5.9253e+06	4.47786e+06	High	High	High	High	High	High	3163
P15531	5	NME1	0.785	0.502403	0.947771	1.16244e+07	1.08811e+07	6.38523e+06	1.40506e+07	1.42248e+07	1.16953e+07	High	High	High	High	High	High	4830
P00568	10	AK1	1.609	0.159789	0.762121	1.14049e+07	1.10509e+07	7.11629e+06	6.72481e+06	5.99095e+06	5.31672e+06	High	High	High	High	High	High	203
A0FGR8	18	ESYT2	1.236	0.5417	0.959514	5.63358e+06	5.45096e+06	6.9654e+06	1.1196e+07	6.009e+06	7.65562e+06	High	High	High	High	High	High	57488
P26006	19	ITGA3	1.237	0.518395	0.954357	9.42303e+06	7.69863e+06	7.79529e+06	7.26497e+06	8.4907e+06	8.5169e+06	High	High	High	High	High	High	3675
Q16401	19	PSMD5	1.334	0.500593	0.947684	818449	762170	1.18157e+06	646419	537635	612129	High	High	High	High	High	High	5711
Q9Y265	19	RUVBL1	0.738	0.319445	0.903644	1.3107e+06	1.97575e+06	2.25008e+06	2.41635e+06	2.55219e+06	2.83452e+06	High	High	High	High	High	High	8607
Q99623	15	PHB2	1.323	0.401143	0.92545	7.59856e+06	8.4387e+06	1.34861e+07	6.6224e+06	6.25267e+06	6.67979e+06	High	High	High	High	High	High	11331
P51911	15	CNN1	1.842	0.0722253	0.547709	2.57545e+07	2.74322e+07	2.03891e+07	1.93225e+07	1.9566e+07	1.94814e+07	High	High	High	High	High	High	1264
P78347	24	GTF2I	0.603	0.169154	0.782654	404160	395352	616443	631012	555969	1.15352e+06	High	High	High	High	High	High	2969
Q8N2K0	16	ABHD12	2.026	0.0463583	0.441482	2.94075e+06	2.23918e+06	4.02671e+06	1.26722e+06	1.36663e+06	1.46358e+06	High	High	High	High	High	High	26090
Q92614	27	MYO18A	1.403	0.362929	0.907175	623476	527052	905601	510268	400091	315992	High	High	High	High	Peak Found	High	399687
P27708	28	CAD	0.841	0.6381	0.982518	1.31666e+07	1.34381e+07	7.03406e+06	1.34741e+07	1.50788e+07	1.03225e+07	High	High	High	High	High	High	790
Q00688	11	FKBP3	0.721	0.359199	0.906418	8.67902e+06	7.96927e+06	4.07177e+06	1.22887e+07	1.22946e+07	8.56645e+06	High	High	High	High	High	High	2287
P19320	26	VCAM1	1.954	0.0490372	0.45564	4.44727e+07	4.43663e+07	3.6352e+07	5.96517e+07	6.65156e+07	6.34916e+07	High	High	High	High	Peak Found	Peak Found	7412
O75165	34	DNAJC13	1.391	0.457159	0.944019	819140	778762	1.28372e+06	913557	835464	1.19081e+06	High	High	High	High	High	High	23317
Q16363	26	LAMA4	0.71	0.300976	0.897544	6.20688e+06	5.69256e+06	4.09975e+06	5.61466e+06	4.8881e+06	4.79923e+06	High	High	High	High	High	High	3910
O00232	17	PSMD12	1.184	0.604444	0.975588	2.31054e+07	2.8777e+07	3.43207e+07	3.60596e+07	2.47834e+07	2.93771e+07	High	High	High	High	High	High	5718
Q15233	14	NONO	0.859	0.601919	0.975588	2.73027e+06	3.13126e+06	4.59829e+06	3.73895e+06	3.09797e+06	3.77883e+06	High	High	High	High	High	High	4841
P21281	21	ATP6V1B2	1.341	0.379076	0.91297	1.78351e+07	1.74876e+07	1.10092e+07	1.95754e+07	2.17268e+07	1.69229e+07	High	High	High	High	High	High	526
Q9BTV4	18	TMEM43	1.121	0.718932	0.988848	1.90968e+07	1.65279e+07	1.41379e+07	1.01005e+07	8.67156e+06	8.94099e+06	High	High	High	High	High	High	79188
P50402	14	EMD	0.674	0.26654	0.884301	9.21286e+06	7.32076e+06	4.38193e+06	1.32449e+07	1.53944e+07	1.16783e+07	High	High	High	High	High	High	2010
Q14699	14	RFTN1	1.01	0.956985	0.998017	1.98415e+06	2.69094e+06	3.18343e+06	2.47277e+06	2.1091e+06	2.66887e+06	High	High	High	High	High	High	23180
O14672	24	ADAM10	0.997	0.914936	0.995593	1.55634e+06	1.58283e+06	1.85359e+06	1.54396e+06	1.87009e+06	1.78769e+06	High	High	High	High	High	High	102
P62333	18	PSMC6	0.852	0.663896	0.986031	1.10352e+07	1.31427e+07	1.01721e+07	1.2268e+07	1.11632e+07	1.04966e+07	High	High	High	High	High	High	5706
O60313	26	OPA1	1.097	0.865993	0.995593	1.6039e+06	1.62422e+06	1.85852e+06	1.43449e+06	1.29947e+06	1.56087e+06	High	High	High	High	High	High	4976
O94925	16	GLS	1.011	0.964843	0.998017	1.46667e+06	1.55583e+06	3.45198e+06	1.23605e+06	884229	2.50341e+06	High	High	High	High	High	High	2744
Q9BXK5	16	BCL2L13	1.193	0.687701	0.988118	5.12698e+06	4.59936e+06	2.98439e+06	3.42112e+06	3.56541e+06	3.25537e+06	High	High	High	High	High	High	23786
Q9Y6E0	11	STK24	0.728	0.313202	0.903644	2.80068e+06	2.24396e+06	908766	2.98663e+06	3.18363e+06	2.25542e+06	High	High	High	High	High	High	8428
P01130	20	LDLR	0.419	0.00753099	0.117965	667161	636482	376574	2.11745e+06	2.45962e+06	2.33369e+06	High	High	High	High	High	High	3949
O96005	17	CLPTM1	1.674	0.132302	0.702346	2.00102e+06	2.45669e+06	2.99714e+06	1.27543e+06	1.46757e+06	1.66035e+06	High	High	High	High	High	High	1209
Q99733	12	NAP1L4	0.654	0.208502	0.827825	4.36001e+06	5.0059e+06	2.3021e+06	6.47902e+06	6.78609e+06	4.78494e+06	High	High	High	High	High	High	4676
O75534	27	CSDE1	1.2	0.674715	0.986585	947592	1.75372e+06	1.3507e+06	1.1128e+06	1.17252e+06	1.5018e+06	High	High	High	High	High	High	7812
P51665	12	PSMD7	0.892	0.710414	0.988848	5.92855e+06	6.28081e+06	6.27831e+06	6.55236e+06	6.06357e+06	5.9352e+06	High	High	High	High	High	High	5713
Q15366	6	PCBP2	0.714	0.332189	0.903644	5.35711e+06	5.25451e+06	4.75218e+06	7.11622e+06	8.10103e+06	8.63765e+06	High	High	High	High	High	High	5094
P24534	7	EEF1B2	1.034	0.971366	0.998017	7.70506e+06	6.56324e+06	5.46439e+06	4.7486e+06	5.54384e+06	4.30511e+06	High	High	High	High	High	High	1933
P16989	11	YBX3	0.584	0.111999	0.661814	3.62737e+06	3.45461e+06	922763	5.71085e+06	6.75363e+06	4.99127e+06	High	High	High	High	High	High	8531
P51148	8	RAB5C	1.23	0.619204	0.979523	5.55859e+06	5.30128e+06	8.19205e+06	4.7376e+06	4.9777e+06	5.78956e+06	High	High	High	High	High	High	5878
O95479	26	H6PD	1.742	0.101941	0.638514	1.01708e+07	1.00785e+07	9.21392e+06	8.59266e+06	8.72592e+06	7.69366e+06	High	High	High	High	High	High	9563
O00391	18	QSOX1	1.126	0.816734	0.995593	5.27605e+06	1.14297e+06	1.65751e+06	4.61255e+06	4.84663e+06	1.60649e+06	High	High	High	High	High	High	5768
Q9Y6C9	13	MTCH2	1.492	0.315626	0.903644	3.56365e+06	4.01512e+06	5.91751e+06	2.79055e+06	2.72079e+06	3.37333e+06	High	High	High	High	High	High	23788
O00505	11	KPNA3	0.835	0.566032	0.966212	1.36345e+06	1.28522e+06	1.19353e+06	1.43087e+06	1.12763e+06	1.412e+06	High	High	High	High	High	High	3839
Q14157	16	UBAP2L	0.869	0.609911	0.975998	2.06861e+06	2.07723e+06	987136	2.40157e+06	3.10119e+06	1.76359e+06	High	High	High	High	High	High	9898
P17844	19	DDX5	0.846	0.556149	0.962517	2.22721e+06	2.33789e+06	3.90294e+06	2.70669e+06	1.90771e+06	3.12321e+06	High	High	High	High	High	High	1655
Q9UKK3	27	PARP4	1.177	0.755051	0.989192	983395	1.28646e+06	1.79258e+06	1.06627e+06	809173	1.09272e+06	High	High	High	High	High	High	143
Q7Z4H8	18	POGLUT3	0.581	0.111712	0.661814	6.29688e+06	2.53588e+06	2.15922e+06	6.85973e+06	7.29239e+06	3.30805e+06	High	High	High	High	High	High	143888
P46782	10	RPS5	0.639	0.205452	0.822666	4.52665e+07	3.52774e+07	2.33186e+07	5.41638e+07	5.90229e+07	4.81136e+07	High	High	High	High	High	High	6193
P06737	18	PYGL	1.552	0.226087	0.85555	4.4026e+06	4.04328e+06	4.43055e+06	4.07923e+06	4.69988e+06	4.32834e+06	High	High	High	High	High	High	5836
P11387	26	TOP1	0.908	0.710347	0.988848	894493	866874	1.16925e+06	1.374e+06	1.22045e+06	1.83977e+06	High	High	High	High	High	High	7150
Q14192	16	FHL2	1.414	0.351432	0.905124	6.52565e+06	6.87379e+06	7.28261e+06	6.0723e+06	4.28094e+06	4.41157e+06	High	High	High	High	High	High	2274
Q7L576	30	CYFIP1	1.331	0.532098	0.958002	738406	818570	1.25091e+06	807270	502212	671672	High	High	High	High	High	High	23191
O75962	33	TRIO	1.25	0.575991	0.968726	1.81802e+06	1.85385e+06	2.0899e+06	2.55324e+06	2.41143e+06	2.68214e+06	High	High	High	High	High	High	7204
P42765	17	ACAA2	1.523	0.271523	0.8899	4.68893e+06	3.91881e+06	4.2562e+06	3.60486e+06	2.77288e+06	3.15637e+06	High	High	High	High	High	High	10449
P50552	18	VASP	0.935	0.782285	0.992163	2.8672e+06	3.27864e+06	1.87503e+06	3.35524e+06	2.64038e+06	2.06233e+06	High	High	High	High	High	High	7408
O75521	12	ECI2	1.131	0.800827	0.994145	2.41422e+06	2.53147e+06	2.56151e+06	1.85893e+06	2.39562e+06	2.61669e+06	High	High	High	High	High	High	10455
Q8N1G4	21	LRRC47	0.992	0.95241	0.998017	4.27618e+06	4.15779e+06	4.23918e+06	4.61391e+06	4.73386e+06	5.10293e+06	High	High	High	High	High	High	57470
O76009	3	KRT33A	2.409	0.0147398	0.202646	6.41468e+06		55050	77804.6	135859	92559.6	High		Peak Found	Peak Found	Peak Found	Peak Found	3883
P40222	18	TXLNA	0.749	0.327802	0.903644	2.13322e+06	2.76738e+06	1.34299e+06	2.68011e+06	3.20038e+06	2.10423e+06	High	High	High	High	High	High	200081
P48735	16	IDH2	0.777	0.40297	0.92545	2.19769e+06	2.17327e+06	2.38545e+06	2.86473e+06	2.5144e+06	3.40538e+06	High	High	High	High	High	High	3418
Q9UN86	13	G3BP2	0.844	0.578589	0.968726	4.57973e+06	4.6694e+06	3.17244e+06	5.18894e+06	5.25837e+06	4.76406e+06	High	High	High	High	High	High	9908
O95980	22	RECK	1.423	0.353934	0.905124	1.89782e+06	1.87716e+06	1.83729e+06	1.23104e+06	1.35775e+06	1.23346e+06	High	High	High	High	High	High	8434
P23396	17	RPS3	1.126	0.708939	0.988848	1.78173e+07	1.91256e+07	2.4514e+07	1.91289e+07	1.67786e+07	1.82948e+07	High	High	High	High	High	High	6188
Q9Y6M1	16	IGF2BP2	0.817	0.471745	0.944019	1.78362e+06	2.06329e+06	2.28183e+06	2.52986e+06	2.58026e+06	2.66012e+06	High	High	High	High	High	High	10644
Q9NY33	19	DPP3	1.351	0.409053	0.928345	2.70248e+06	2.22904e+06	1.33166e+06	1.18215e+06	2.34134e+06	1.52102e+06	High	High	High	High	High	High	10072
P17813	12	ENG	0.578	0.102676	0.639286	4.05801e+06	3.86236e+06	2.59461e+06	5.02856e+06	7.42748e+06	6.23908e+06	High	High	High	High	High	High	2022
Q8N2S1	24	LTBP4	0.897	0.698107	0.988848	930715	1.04142e+06	464691	1.15112e+06	996459	804545	High	High	High	High	High	High	8425
O60684	11	KPNA6	0.916	0.728253	0.988848	961992	948737	1.14356e+06	923004	1.42568e+06	1.17319e+06	High	High	High	High	High	High	23633
Q9NR31	5	SAR1A	1.087	0.890841	0.995593	3.12232e+06	3.85941e+06	3.15867e+06	3.01581e+06	2.68496e+06	3.85129e+06	High	High	High	High	High	High	56681
Q9Y4F1	22	FARP1	1.294	0.584086	0.970658	1.33001e+06	646513	1.31975e+06	293358	370446	542922	High	High	High	High	High	High	10160
P67775	2	PPP2CA	0.978	0.90545	0.995593	495645	637367	713561	736828		502186	High	High	High	Peak Found		Peak Found	5515
P61160	12	ACTR2	1.373	0.352912	0.905124	6.56123e+06	7.82616e+06	1.16137e+07	5.96979e+06	4.81099e+06	6.17e+06	High	High	High	High	High	High	10097
Q14839	18	CHD4	0.612	0.178558	0.79048	303089	532694	393238	674679	548416	670867	High	High	High	High	High	High	1108
P40763	20	STAT3	1.447	0.329581	0.903644	2.70189e+06	3.06659e+06	3.21561e+06	1.51062e+06	814648	1.24049e+06	High	High	High	High	High	High	6774
P68402	9	PAFAH1B2	0.931	0.776483	0.991825	5.88859e+06	5.10353e+06	3.41402e+06	6.00924e+06	5.53213e+06	5.2577e+06	High	High	High	High	High	High	5049
O14879	16	IFIT3	2.911	0.00292929	0.0536537	3.05483e+06	2.36283e+06	967796	569604	554169	257105	High	High	High	High	High	High	3437
Q9H2G2	22	SLK	0.718	0.323688	0.903644	1.09469e+06	853681	680326	1.65654e+06	1.62046e+06	1.25439e+06	High	High	High	High	High	High	9748
O00203	26	AP3B1	1.833	0.0890322	0.598415	1.77547e+06	2.02492e+06	2.82344e+06	1.34603e+06	1.20676e+06	778620	High	High	High	High	High	High	8546
Q63ZY3	24	KANK2	0.91	0.729347	0.988848	4.33971e+06	3.23124e+06	2.88861e+06	5.05611e+06	4.33213e+06	4.72981e+06	High	High	High	High	High	High	25959
P62714	2	PPP2CB	1.683	0.225236	0.855538	718972	991005	1.23998e+06	665775	334707	525101	High	High	High	High	High	High	5516
Q969V3	18	NCLN	1.778	0.120297	0.678248	1.54683e+06	1.78278e+06	2.65218e+06	976056	770814	940854	High	High	High	High	High	High	56926
Q12931	20	TRAP1	1.096	0.900053	0.995593	1.09521e+06	561409	2.51438e+06	1.00028e+06	257620	1.28099e+06	High	High	High	High	High	High	10131
P49755	9	TMED10	1.188	0.597032	0.975567	5.05536e+07	3.86716e+07	3.3628e+07	3.76947e+07	4.18827e+07	3.86901e+07	High	High	High	High	High	High	10972
Q99497	11	PARK7	1.145	0.764328	0.989646	5.61002e+06	7.74184e+06	3.29943e+06	4.91805e+06	4.68946e+06	4.231e+06	High	High	High	High	High	High	11315
Q70UQ0	20	IKBIP	0.871	0.712503	0.988848	1.26258e+07	1.35567e+07	8.56911e+06	1.2952e+07	1.63623e+07	1.64573e+07	High	High	High	High	High	High	121457
Q6UVY6	17	MOXD1	1.34	0.463241	0.944019	4.24097e+06	3.76391e+06	4.81267e+06	3.69684e+06	2.75187e+06	3.40103e+06	High	High	High	High	High	High	26002
O00429	21	DNM1L	1.072	0.928227	0.996909	1.6427e+06	1.0805e+06	636452	1.61901e+06	1.39933e+06	1.15485e+06	High	High	High	High	High	High	10059
P55265	24	ADAR	1.162	0.791497	0.992163	726021	818250	1.25444e+06	741946	897184	900178	High	High	High	High	High	High	103
P00505	16	GOT2	1.515	0.236425	0.865533	6.88107e+06	7.47258e+06	1.08064e+07	5.2454e+06	5.01316e+06	5.77084e+06	High	High	High	High	High	High	2806
P39687	7	ANP32A	0.651	0.225867	0.855538	7.44088e+06	7.99609e+06	3.8194e+06	1.20709e+07	1.05093e+07	7.44231e+06	High	High	High	High	High	High	8125
P12236	2	SLC25A6	1.616	0.171943	0.782654	7.80766e+06	7.46159e+06	1.31798e+07	4.86549e+06	4.27897e+06	6.03126e+06	High	High	High	High	High	High	293
P16278	15	GLB1	1.884	0.0928483	0.606263	4.20575e+06	3.5683e+06	6.07091e+06	2.2082e+06	1.83039e+06	2.23999e+06	High	High	High	High	High	High	2720
P10644	14	PRKAR1A	1.004	0.943434	0.998017	5.23027e+06	5.44488e+06	4.74375e+06	5.42481e+06	5.34981e+06	4.96013e+06	High	High	High	High	High	High	5573
Q8IY17	24	PNPLA6	1.444	0.380327	0.91297	524905	654168	1.39297e+06	751347	788965	438929	High	High	High	High	High	High
Q02818	19	NUCB1	1.182	0.695477	0.988848	3.70489e+06	2.01741e+06	649591	1.04781e+06	1.17783e+06	948496	High	High	High	High	High	High	4924
Q5JWF2	14	GNAS	0.956	0.828044	0.995593	3.38657e+06	2.87346e+06	3.51556e+06	1.78648e+06	3.25606e+06	3.9213e+06	High	High	High	High	High	High	2778
Q9UGP8	20	SEC63	1.356	0.362325	0.907175	1.73633e+07	1.90127e+07	9.51154e+06	1.64003e+07	1.3081e+07	7.74532e+06	High	High	High	High	High	High	11231
Q15046	22	KARS1	1.06	0.945376	0.998017	1.57566e+06	2.56429e+06	3.85989e+06	2.39639e+06	1.9913e+06	2.91657e+06	High	High	High	High	High	High	3735
Q02952	21	AKAP12	1.177	0.705965	0.988848	1.96043e+06	2.43146e+06	1.32649e+06	2.03418e+06	1.59439e+06	1.59088e+06	High	High	High	High	High	Peak Found	9590
A0AVT1	26	UBA6	1.284	0.596431	0.975567	626574	821021	1.61245e+06	951233	602012	781343	High	High	High	High	High	High	55236
Q9Y224	13	RTRAF	0.816	0.528554	0.956404	5.5521e+06	5.42936e+06	2.80801e+06	6.74741e+06	6.91041e+06	5.43139e+06	High	High	High	High	High	High	51637
Q16851	17	UGP2	1.71	0.137585	0.711414	2.72994e+06	3.25213e+06	4.90307e+06	2.38482e+06	1.68962e+06	2.12965e+06	High	High	High	High	High	High	7360
Q14247	20	CTTN	1.336	0.470127	0.944019	4.37942e+06	4.8055e+06	1.98542e+06	3.5611e+06	3.15408e+06	1.30127e+06	High	High	High	High	High	High	2017
P31689	12	DNAJA1	0.842	0.546122	0.959996	2.0494e+06	2.24851e+06	2.76309e+06	2.72732e+06	2.62175e+06	3.39529e+06	High	High	High	High	High	High	3301
O43776	20	NARS1	1.138	0.685773	0.987187	8.1114e+06	7.32198e+06	8.40511e+06	7.68127e+06	7.92096e+06	7.21951e+06	High	High	High	High	High	High	4677
O75400	20	PRPF40A	0.544	0.0422434	0.416119	1.34984e+06	1.41192e+06	1.09922e+06	1.91266e+06	2.26248e+06	3.80201e+06	High	High	High	High	High	High	55660
P35637	5	FUS	0.289	0.000374707	0.00821417	6.38839e+06	6.52597e+06	4.75728e+06	1.38201e+07	1.75453e+07	1.34409e+07	High	High	High	High	High	High	2521
Q99685	13	MGLL	1.723	0.152748	0.750195	4.03276e+06	4.44153e+06	5.58914e+06	2.42311e+06	2.16478e+06	2.91235e+06	High	High	High	High	High	High	11343
P62701	15	RPS4X	1.222	0.542282	0.959514	1.37833e+07	1.39075e+07	1.9016e+07	1.45428e+07	1.17769e+07	1.18818e+07	High	High	High	High	High	High	6191
O60784	15	TOM1	1.136	0.789972	0.992163	2.76379e+06	1.29126e+06	2.34403e+06	2.06214e+06	1.73802e+06	1.88832e+06	High	High	High	High	High	High	10043
Q03135	11	CAV1	1.146	0.671292	0.986585	1.53595e+08	1.55683e+08	1.23565e+08	1.4e+08	1.42368e+08	1.36165e+08	High	High	High	High	High	High	857
P42785	11	PRCP	1.701	0.156911	0.75278	6.23362e+06	5.77628e+06	7.95907e+06	3.87072e+06	3.52787e+06	4.63469e+06	High	High	High	High	High	High	5547
P07910	7	HNRNPC	0.551	0.090005	0.598464	4.79893e+07	3.89981e+07	3.58557e+07	5.10246e+07	5.61693e+07	4.444e+07	High	High	High	High	High	High	3183
O95425	25	SVIL	1.569	0.301515	0.897901	902986	911291	988796	647651	608780	648654	High	High	High	High	High	High	6840
O00534	21	VWA5A	1.502	0.359196	0.906418	209889	977933	922087	1.02085e+06	521736	612300	High	High	High	High	High	High	4013
P47755	11	CAPZA2	1.26	0.565388	0.965844	2.77332e+06	3.02067e+06	3.5521e+06	2.80121e+06	2.23138e+06	2.46675e+06	High	High	High	High	High	High	830
Q8NC56	19	LEMD2	1.045	0.900334	0.995593	8.12212e+06	6.93602e+06	4.00336e+06	6.41776e+06	7.81455e+06	5.99808e+06	High	High	High	High	High	High	221496
Q9NYF8	14	BCLAF1	0.562	0.102146	0.638514	7.79216e+06	6.7748e+06	6.81846e+06	6.94381e+06	1.01586e+07	8.79649e+06	High	High	High	High	High	High	9774
Q15758	12	SLC1A5	0.476	0.0317476	0.347317	3.72642e+06	3.11967e+06	4.09805e+06	4.5226e+06	6.10579e+06	5.92552e+06	High	High	High	High	High	High	6510
P09110	13	ACAA1	1.451	0.30682	0.903536	1.53598e+06	2.17256e+06	2.28399e+06	1.51347e+06	1.34286e+06	1.61148e+06	High	High	High	High	High	High	30
O14776	25	TCERG1	0.515	0.0578672	0.500381	2.24107e+06	2.19003e+06	2.43922e+06	3.34544e+06	4.10466e+06	3.63763e+06	High	High	High	High	High	High	10915
Q07960	15	ARHGAP1	1.501	0.288541	0.891582	4.09966e+06	4.38887e+06	5.44474e+06	3.32391e+06	2.55359e+06	3.33394e+06	High	High	High	High	High	High	392
P80303	15	NUCB2	0.915	0.767449	0.989646	7.64549e+06	7.27078e+06	3.54134e+06	4.89405e+06	6.21817e+06	3.96633e+06	High	High	High	High	High	High	4925
Q6UB35	26	MTHFD1L	1.493	0.306706	0.903536	1.68028e+06	1.17678e+06	1.63507e+06	689216	1.01978e+06	1.15138e+06	High	High	High	High	High	High	25902
P13861	14	PRKAR2A	1.202	0.679232	0.986646	3.32409e+06	2.82263e+06	3.49315e+06	3.38827e+06	3.21718e+06	3.63307e+06	High	High	High	High	High	High	5576
P35556	26	FBN2	0.591	0.129178	0.700236	677732	649156	121384	134139	1.03973e+06	952043	Peak Found	Peak Found	Peak Found	High	High	High	2201
Q9NVD7	9	PARVA	0.813	0.524303	0.955158	4.63292e+06	3.76568e+06	3.9246e+06	5.61816e+06	4.79148e+06	5.18378e+06	High	High	High	High	High	High	55742
Q16666	22	IFI16	0.864	0.596992	0.975567	1.92824e+06	2.03783e+06	1.84982e+06	2.76263e+06	2.6165e+06	2.485e+06	High	High	High	High	High	High	3428
P23284	15	PPIB	0.919	0.829335	0.995593	5.59299e+07	5.39757e+07	6.07787e+07	5.73719e+07	6.28275e+07	6.79593e+07	High	High	High	High	High	High	5479
Q9H307	20	PNN	0.454	0.0175622	0.233558	2.46207e+06	1.72433e+06	1.23661e+06	3.79452e+06	4.79616e+06	3.88279e+06	High	High	High	High	High	High
Q9BQE5	14	APOL2	1.7	0.117443	0.671955	3.05934e+07	3.07575e+07	1.70894e+07	3.59214e+07	3.36475e+07	2.46862e+07	High	High	High	High	High	High	23780
P27144	12	AK4	1.359	0.412061	0.929827	5.12299e+06	4.85865e+06	2.85154e+06	3.47826e+06	3.48545e+06	3.17726e+06	High	High	High	High	High	High	205
Q9H0B6	12	KLC2	0.949	0.785783	0.992163	1.29117e+06	491888	1.06629e+06	547603	860716	459364	High	High	High	High	High	High	64837
P61019	8	RAB2A	1.239	0.580059	0.968979	4.69489e+06	5.19723e+06	6.93891e+06	4.02338e+06	3.93152e+06	4.76787e+06	High	High	High	High	High	High	5862
Q02413	18	DSG1	1.048	0.978607	0.998647	2.00289e+06	2.12722e+06	2.22189e+06	2.3691e+06	2.35431e+06	1.94901e+06	High	High	High	High	High	High	1828
P51149	14	RAB7A	1.049	0.865904	0.995593	1.99882e+07	1.77157e+07	1.64797e+07	1.9008e+07	1.82328e+07	1.57135e+07	High	High	High	High	High	High	7879
P50570	19	DNM2	1.485	0.288233	0.891582	1.55802e+06	1.75438e+06	1.87464e+06	1.36046e+06	714149	1.18122e+06	High	High	High	High	High	High	1785
P78417	17	GSTO1	1.187	0.598625	0.975567	1.59717e+07	1.84664e+07	1.10605e+07	1.40306e+07	1.15624e+07	1.08407e+07	High	High	High	High	High	High	9446
P12081	14	HARS1	1.123	0.769413	0.990179	1.49798e+06	1.84362e+06	1.9706e+06	1.42664e+06	1.18221e+06	2.04957e+06	High	High	High	High	High	High	3035
P54920	17	NAPA	1.035	0.990576	0.998647	4.14614e+06	3.87769e+06	3.66504e+06	4.07657e+06	4.35486e+06	3.87918e+06	High	High	High	High	High	High	8775
Q8NF91	32	SYNE1	1.052	0.948934	0.998017	1.64722e+06	1.80219e+06	1.65152e+06	1.48823e+06	1.67017e+06	1.58097e+06	High	High	High	High	High	High	23345
P13726	8	F3	0.814	0.572556	0.968726	3.98954e+07	3.27801e+07	2.01456e+07	3.44838e+07	4.49319e+07	3.80978e+07	High	High	High	High	High	High	2152
O14818	12	PSMA7	1.011	0.964054	0.998017	4.80537e+06	4.71298e+06	6.44866e+06	4.81452e+06	4.68247e+06	5.8326e+06	High	High	High	High	High	High	5688
P55010	17	EIF5	0.567	0.090088	0.598464	4.01695e+06	3.61682e+06	1.92301e+06	6.6992e+06	6.90049e+06	5.57625e+06	High	High	High	High	High	High	1983
Q9UIJ7	17	AK3	2.011	0.0403125	0.402272	1.40035e+07	1.46883e+07	9.02735e+06	4.63624e+06	4.46629e+06	4.53307e+06	High	High	High	High	High	High	50808
Q6IBS0	13	TWF2	0.849	0.522385	0.954984	1.6069e+06	1.88397e+06	2.01868e+06	2.12108e+06	1.85297e+06	2.1229e+06	High	High	High	High	High	High	11344
Q13510	15	ASAH1	1.205	0.635526	0.982518	5.33593e+06	4.9573e+06	4.02284e+06	3.93631e+06	4.35119e+06	4.25478e+06	High	High	High	High	High	High	427
Q9Y266	16	NUDC	0.652	0.226633	0.855756	8.20833e+06	8.99345e+06	7.23427e+06	9.40146e+06	8.82897e+06	8.25825e+06	High	High	High	High	High	High	10726
O43795	22	MYO1B	1.034	0.899071	0.995593	4.12405e+07	3.90936e+07	2.80487e+07	5.22107e+07	5.77982e+07	4.66964e+07	High	High	High	High	High	High	4430
Q7Z7M9	19	GALNT5	1.138	0.785824	0.992163	3.27484e+06	3.40125e+06	3.24523e+06	1.8619e+06	2.74438e+06	3.09625e+06	High	High	High	High	High	High	11227
Q15691	13	MAPRE1	0.902	0.787483	0.992163	1.07863e+07	1.2637e+07	7.84958e+06	1.1993e+07	1.1193e+07	1.10855e+07	High	High	High	High	High	High	22919
Q9BRR6	13	ADPGK	1.671	0.162657	0.768764	2.31482e+06	2.46486e+06	3.93421e+06	1.73442e+06	2.07003e+06	2.30624e+06	High	High	High	High	High	High	83440
P13646	9	KRT13	0.986	0.962829	0.998017	1.2347e+06	303724			502753	297975	High	High	Peak Found	Peak Found	High	High	3860
P23497	13	SP100	0.913	0.734245	0.988848	3.84374e+06	3.94592e+06	1.52972e+06	3.11225e+06	4.30463e+06	3.37995e+06	High	High	High	High	High	High	6672
P62879	5	GNB2	1.07	0.93332	0.997234	1.76533e+06	1.82241e+06	2.77002e+06	1.68181e+06	1.71426e+06	2.21208e+06	High	High	High	High	High	High	2783
Q8IUD2	28	ERC1	0.842	0.64109	0.982518	9.19959e+06	8.36587e+06	8.73671e+06	8.603e+06	8.83432e+06	8.06287e+06	High	High	High	High	High	High	23085
Q9UNW1	15	MINPP1	0.987	0.899133	0.995593	3.18639e+06	2.93983e+06	3.622e+06	2.37084e+06	2.32951e+06	3.1101e+06	High	High	High	High	High	High	9562
O00264	9	PGRMC1	0.817	0.578212	0.968726	2.01883e+07	1.84985e+07	1.15897e+07	1.92873e+07	2.25199e+07	1.79238e+07	High	High	High	High	High	High	10857
P09661	11	SNRPA1	0.451	0.0230943	0.282905	9.39913e+07	4.11583e+07	3.43584e+07	9.74801e+07	1.00248e+08	7.47763e+07	High	High	High	High	High	High	6627
Q9BVK6	6	TMED9	1.046	0.872311	0.995593	2.22374e+07	2.6089e+07	2.25236e+07	1.85589e+07	2.25678e+07	1.92196e+07	High	High	High	High	High	High	54732
Q92542	13	NCSTN	0.972	0.918348	0.995818	4.96704e+06	4.32764e+06	3.03038e+06	4.1874e+06	5.3434e+06	4.26939e+06	High	High	High	High	High	High	23385
O00629	10	KPNA4	0.932	0.786751	0.992163	1.38634e+06	1.38319e+06	1.58146e+06	1.24303e+06	1.3506e+06	1.5777e+06	High	High	High	High	High	High	3840
Q68CZ2	18	TNS3	1.375	0.420255	0.932819	4.11622e+06	3.29313e+06	3.02643e+06	5.01227e+06	4.39476e+06	4.28594e+06	High	High	High	High	High	High	64759
Q9BT78	15	COPS4	0.984	0.901729	0.995593	1.41739e+06	1.6899e+06	1.81205e+06	1.49009e+06	1.4829e+06	1.79644e+06	High	High	High	High	High	High	51138
O15355	16	PPM1G	0.681	0.280305	0.890226	1.10464e+07	1.12961e+07	1.00421e+07	1.88219e+07	1.41938e+07	1.31788e+07	High	High	High	High	High	High	5496
P15170	9	GSPT1	0.809	0.474261	0.944019	1.31499e+06	1.5916e+06	1.86881e+06	1.65221e+06	1.60241e+06	1.89258e+06	High	High	High	High	High	High	2935
P05388	11	RPLP0	1.005	0.964144	0.998017	1.39446e+07	1.50757e+07	1.7642e+07	1.45224e+07	1.30545e+07	1.65799e+07	High	High	High	High	High	High	6175
Q00577	8	PURA	1.137	0.779067	0.992088	2.31042e+06	2.34336e+06	1.53094e+06	1.74154e+06	1.79355e+06	1.5985e+06	High	High	High	High	High	High	5813
Q9UM54	26	MYO6	1.423	0.392979	0.921827	1.29046e+06	1.37528e+06	1.66508e+06	760209	1.07956e+06	1.31123e+06	High	High	High	High	High	High	4646
P20618	10	PSMB1	1.089	0.86313	0.995593	2.38938e+06	3.29475e+06	4.74396e+06	2.36652e+06	2.44824e+06	3.2722e+06	High	High	High	High	High	High	5689
Q9BQS8	22	FYCO1	0.951	0.907501	0.995593	6.15561e+07	5.71792e+07	3.1542e+07	5.98095e+07	6.46971e+07	3.99294e+07	High	High	High	High	High	High	79443
P12429	16	ANXA3	0.804	0.512567	0.953145	5.34372e+06	5.18857e+06	4.05874e+06	4.98161e+06	6.85467e+06	6.82836e+06	High	High	High	High	High	High	306
Q9H2U2	13	PPA2	1.224	0.621937	0.979523	3.1103e+06	3.22058e+06	3.34626e+06	2.29921e+06	2.34864e+06	2.72639e+06	High	High	High	High	High	High	27068
O76011	7	KRT34	2.247	0.0455349	0.438006	9.18282e+06	544889	842373	768586	845321		High	High	Peak Found	Peak Found	Peak Found		3885; 100653049
P53992	19	SEC24C	1.459	0.342723	0.903644	2.76773e+06	3.12586e+06	2.89281e+06	3.21344e+06	3.19427e+06	2.54566e+06	High	High	High	High	High	High	9632
Q96CW1	16	AP2M1	1.508	0.297911	0.897544	3.67064e+06	4.1904e+06	5.95444e+06	2.78126e+06	2.50417e+06	2.78626e+06	High	High	High	High	High	High	1173
Q9NZB2	23	FAM120A	1.378	0.474218	0.944019	889685	606600	1.19202e+06	592678	658634	501945	High	High	High	High	High	High	23196
Q16822	21	PCK2	1.152	0.804709	0.994145	1.24084e+06	690642	954145	1.2028e+06	1.07791e+06	1.12182e+06	High	High	High	High	High	High
P46777	13	RPL5	1.112	0.736881	0.988848	6.18567e+06	9.30937e+06	1.2262e+07	7.9845e+06	7.0231e+06	7.59429e+06	High	High	High	High	High	High	6125
O75116	23	ROCK2	1.028	0.912421	0.995593	1.79914e+07	1.27513e+07	1.0533e+07	1.54845e+07	2.27823e+07	1.98335e+07	High	High	High	High	High	High	9475
A1L0T0	13	ILVBL	1.72	0.138012	0.712147	628371	652985	1.12158e+06	271475	345644	522920	High	High	High	High	High	High	10994
Q96S66	21	CLCC1	1.461	0.328612	0.903644	3.0228e+06	3.37769e+06	2.74829e+06	7.95398e+06	6.78203e+06	3.95214e+06	High	High	High	High	High	High	23155
Q13310	8	PABPC4	0.997	0.898306	0.995593	802212	894554	1.36193e+06	1.14785e+06	936955	1.11733e+06	High	High	High	High	High	High	8761
O75718	18	CRTAP	0.752	0.388243	0.918506	5.37599e+06	5.45592e+06	4.64629e+06	5.8887e+06	6.88912e+06	7.61269e+06	High	High	High	High	High	High	10491
P09429	6	HMGB1	0.366	0.00403434	0.0713855	1.63269e+07	1.59189e+07	8.52687e+06	4.62682e+07	4.37489e+07	3.24926e+07	High	High	High	High	High	High	3146
O43242	17	PSMD3	1.363	0.447024	0.942882	3.00563e+06	3.13249e+06	2.60832e+06	4.06789e+06	4.13638e+06	4.01781e+06	High	High	High	High	High	High	5709
P40261	11	NNMT	0.554	0.0936658	0.609381	7.60046e+06	7.66281e+06	5.24409e+06	1.10218e+07	9.94834e+06	9.45205e+06	High	High	High	High	High	High	4837
P12235	4	SLC25A4	2.129	0.0483817	0.452483	1.53413e+06	1.6032e+06	2.52221e+06	905449	771785	953444	High	High	High	High	High	High	291
Q69YQ0	20	SPECC1L	0.965	0.820414	0.995593	1.19096e+06	1.05029e+06	500001	685183	899907	582003	High	High	High	High	High	High	23384
O60701	17	UGDH	0.942	0.80803	0.994145	993407	1.28299e+06	1.44677e+06	1.65136e+06	1.14987e+06	1.3571e+06	High	High	High	High	High	High	7358
Q92599	10	SEPTIN8	1.199	0.69269	0.988842	1.39419e+06	1.2998e+06	1.614e+06	1.40054e+06	1.15082e+06	1.13532e+06	High	High	High	High	High	High	23176
Q13347	17	EIF3I	1.282	0.546155	0.959996	2.83997e+06	3.99836e+06	3.2549e+06	2.91059e+06	2.87721e+06	2.70451e+06	High	High	High	High	High	High	8668
Q9H3P7	14	ACBD3	1.195	0.682071	0.986705	2.34093e+06	2.50705e+06	2.54687e+06	2.01895e+06	2.00553e+06	2.00035e+06	High	High	High	High	High	High	64746
Q08257	12	CRYZ	1.834	0.0774975	0.566735	1.10054e+06	2.65518e+06	3.75842e+06	1.09545e+06	958684	1.07094e+06	High	High	High	High	High	High	1429
Q9Y281	9	CFL2	1.2	0.660355	0.986031	2.88621e+06	3.36437e+06	3.05118e+06	2.53451e+06	2.56654e+06	3.13322e+06	High	High	High	High	High	High	1073
Q9NQW7	18	XPNPEP1	1.599	0.252473	0.876265	1.34401e+06	1.50358e+06	1.77611e+06	1.22634e+06	868697	930876	High	High	High	High	High	High	7511
P46976	9	GYG1	0.721	0.322684	0.903644	4.23696e+06	4.09437e+06	2.20851e+06	5.45472e+06	5.79302e+06	4.46295e+06	High	High	High	High	High	High	2992
O95831	19	AIFM1	1.361	0.413456	0.93063	4.25751e+06	4.5878e+06	4.58763e+06	4.50883e+06	4.52702e+06	5.05646e+06	High	High	High	High	High	High	9131
Q9NZI8	18	IGF2BP1	0.94	0.79017	0.992163	3.17538e+06	2.89085e+06	2.21774e+06	3.55418e+06	4.66408e+06	3.73891e+06	High	High	High	High	High	High	10642
Q7Z406	3	MYH14	1.075	0.810346	0.994145	9.17949e+06	8.96598e+06	1.18853e+07	8.66708e+06	7.82198e+06	7.95886e+06	High	High	High	High	High	High	79784
O75822	17	EIF3J	0.713	0.325544	0.903644	5.44393e+06	5.85499e+06	2.79629e+06	7.51531e+06	8.17759e+06	5.57581e+06	High	High	High	High	High	High	8669
P61163	5	ACTR1A	1.259	0.578947	0.968726	3.96223e+06	3.63042e+06	5.37877e+06	3.50944e+06	2.7947e+06	3.36465e+06	High	High	High	High	High	High	10121
O75439	13	PMPCB	1.149	0.801034	0.994145	750539	690201	1.42245e+06	1.88716e+06	1.36677e+06	1.5144e+06	High	High	High	High	High	High	9512
P62820	6	RAB1A	1.425	0.367641	0.91127	5.25979e+06	6.49965e+06	8.89415e+06	3.86475e+06	4.33538e+06	5.32418e+06	High	High	High	High	High	High	5861
P30084	12	ECHS1	1.374	0.342817	0.903644	1.33371e+07	6.81483e+06	7.60761e+06	1.22748e+07	1.18312e+07	7.75163e+06	High	High	High	High	High	High	1892
P40121	11	CAPG	0.924	0.841789	0.995593	8.04758e+06	9.39542e+06	4.95064e+06	9.59976e+06	8.15829e+06	6.4609e+06	High	High	High	High	High	High	822
O75475	13	PSIP1	0.33	0.000791633	0.016809	1.45293e+06	1.17769e+06	919742	3.11345e+06	3.82502e+06	3.27343e+06	High	High	High	High	High	High	11168
P09543	17	CNP	1.183	0.707728	0.988848	3.27452e+06	2.86837e+06	4.11732e+06	2.27487e+06	2.88504e+06	3.23785e+06	High	High	High	High	High	High	1267
P36543	12	ATP6V1E1	0.822	0.532223	0.958002	5.29509e+06	4.51318e+06	2.81444e+06	4.855e+06	5.57962e+06	4.50249e+06	High	High	High	High	High	High	529
P54578	13	USP14	1.064	0.940946	0.998017	2.20048e+06	2.67112e+06	2.51255e+06	1.93515e+06	2.02406e+06	2.40393e+06	High	High	High	High	High	High	9097
O95573	17	ACSL3	1.007	0.925666	0.996777	2.17328e+06	1.38245e+06	2.11645e+06	2.59247e+06	2.78471e+06	3.60551e+06	High	High	High	High	High	High	2181
P61289	14	PSME3	0.927	0.749573	0.989192	1.16458e+06	2.21657e+06	2.88501e+06	2.31115e+06	4.00588e+06	2.75663e+06	High	High	High	High	High	High	10197
P05362	14	ICAM1	1.407	0.350908	0.905124	5.78863e+06	5.33738e+06	3.53182e+06	4.06122e+06	3.48807e+06	3.25611e+06	High	High	High	High	High	High	3383
P36551	17	CPOX	1.213	0.642144	0.982758	2.52522e+06	2.47794e+06	2.92313e+06	2.41858e+06	2.26323e+06	2.21218e+06	High	High	High	High	High	High	1371
P56192	19	MARS1	1.356	0.512091	0.953145	183581	216415	1.12804e+06	1.75996e+06	1.91607e+06	1.67162e+06	High	High	High	High	High	High	4141
P16435	19	POR	1.146	0.772003	0.990179	1.61984e+06	1.61563e+06	2.13595e+06	970433	862236	880769	High	High	High	High	High	High	5447
Q13217	14	DNAJC3	1.154	0.767982	0.989646	3.80037e+06	3.02169e+06	1.95636e+06	3.56919e+06	4.18226e+06	2.00554e+06	High	High	High	High	High	High	5611
P05198	18	EIF2S1	1.26	0.578888	0.968726	2.86127e+06	3.23701e+06	4.06138e+06	3.08455e+06	2.6282e+06	2.81788e+06	High	High	High	High	High	High	1965
P48444	19	ARCN1	1.441	0.306461	0.903536	2.02254e+06	2.32607e+06	4.60181e+06	2.33467e+06	1.49645e+06	1.42292e+06	High	High	High	High	High	High	372
P27361	8	MAPK3	1.81	0.0973182	0.622239	1.58945e+06	2.04744e+06	2.65876e+06	1.36927e+06	1.07945e+06	391498	High	High	High	High	High	High	5595
Q9BR76	15	CORO1B	1.599	0.229905	0.859108	3.26346e+06	3.93927e+06	4.5343e+06	2.82051e+06	2.67238e+06	2.82533e+06	High	High	High	High	High	High	57175
P22413	17	ENPP1	0.284	0.000454904	0.00991144	405736	318979	259104	709251	1.18541e+06	1.07915e+06	High	High	Peak Found	High	High	High	5167
Q9Y5B9	21	SUPT16H	0.726	0.339002	0.903644	1.18846e+06	1.09741e+06	1.41382e+06	1.27909e+06	1.16491e+06	1.39846e+06	High	High	High	High	High	High	11198
Q13641	11	TPBG	0.731	0.380472	0.91297	1.17631e+07	1.05193e+07	5.84831e+06	1.0327e+07	1.05438e+07	7.75928e+06	High	High	High	High	High	High	7162
P31942	10	HNRNPH3	0.55	0.0746686	0.561042	5.2954e+06	4.57856e+06	3.23094e+06	7.11147e+06	8.51175e+06	7.69062e+06	High	High	High	High	High	High	3189
Q96KP4	19	CNDP2	1.358	0.398562	0.92545	3.86587e+06	5.59794e+06	6.37568e+06	3.15984e+06	2.48416e+06	4.4286e+06	High	High	High	High	High	High	55748
P62195	18	PSMC5	1.216	0.646482	0.986031	2.3467e+06	2.31571e+06	2.78917e+06	2.43181e+06	2.50289e+06	2.55476e+06	High	High	High	High	High	High	5705
Q12846	12	STX4	0.877	0.726016	0.988848	1.19341e+07	8.472e+06	5.29286e+06	1.15808e+07	1.21277e+07	1.2109e+07	High	High	High	High	High	High	6810
P62081	8	RPS7	0.947	0.897852	0.995593	1.08231e+07	1.26427e+07	1.77118e+07	1.25388e+07	1.11055e+07	1.37838e+07	High	High	High	High	High	High	6201
P29317	18	EPHA2	1.21	0.643792	0.984755	2.23317e+06	2.11891e+06	2.7296e+06	1.55736e+06	2.02944e+06	2.3863e+06	High	High	High	High	High	High	1969
Q5T749	12	KPRP	0.796	0.408737	0.928345	1.93212e+06	2.43911e+06	2.24681e+06	1.28102e+06	1.26367e+06	2.09462e+06	High	High	High	High	High	High	448834
Q9UBE0	16	SAE1	0.837	0.552184	0.960838	912429	932523	1.30012e+06	1.0879e+06	1.071e+06	1.77574e+06	High	High	High	High	High	High	10055
Q9UQ80	18	PA2G4	0.879	0.66487	0.986031	4.58721e+06	4.14856e+06	4.52953e+06	5.17606e+06	5.07029e+06	4.675e+06	High	High	High	High	High	High	5036
O15143	12	ARPC1B	1.645	0.190614	0.804706	5.28366e+06	6.37169e+06	9.10305e+06	4.78857e+06	3.67065e+06	4.58749e+06	High	High	High	High	High	High	10095
P62424	12	RPL7A	1.293	0.439104	0.942161	1.05746e+07	1.23654e+07	1.88101e+07	1.11535e+07	8.59367e+06	1.06233e+07	High	High	High	High	High	High	6130
Q86V48	21	LUZP1	0.986	0.876088	0.995593	1.42627e+06	1.42916e+06	1.24718e+06	1.97505e+06	2.10979e+06	1.47279e+06	High	High	High	High	High	High	7798
Q9Y2T2	14	AP3M1	1.713	0.167619	0.779998	1.08658e+06	1.8838e+06	1.70963e+06	929889	832041	798766	High	High	High	High	High	High	26985
Q9Y277	12	VDAC3	1.228	0.613953	0.977541	3.06501e+06	2.57307e+06	7.28563e+06	2.48201e+06	2.54107e+06	2.89855e+06	High	High	High	High	High	High	7419
Q92508	22	PIEZO1	1.412	0.352191	0.905124	2.69855e+06	2.56329e+06	2.12705e+06	1.68232e+06	2.18837e+06	1.75794e+06	High	High	High	High	High	High	9780
P18583	21	SON	0.513	0.0383771	0.389409	1.30971e+06	1.07763e+06	1.36358e+06	2.14485e+06	2.0478e+06	1.80885e+06	High	High	High	High	High	High	6651
Q96HY6	7	DDRGK1	0.79	0.491596	0.944394	4.3184e+06	4.05573e+06	2.41766e+06	4.2362e+06	5.39812e+06	3.82567e+06	High	High	High	High	High	High	65992
P15880	12	RPS2	1.182	0.608085	0.975998	9.50999e+06	1.05155e+07	1.64297e+07	1.12762e+07	9.27816e+06	1.17028e+07	High	High	High	High	High	High	6187
P35611	16	ADD1	1.004	0.913697	0.995593	1.6093e+06	1.66791e+06	1.96831e+06	2.3877e+06	2.29498e+06	2.10833e+06	High	High	High	High	High	High	118
Q96I99	17	SUCLG2	1.172	0.731299	0.988848	2.14726e+06	4.10088e+06	4.66252e+06	1.93377e+06	2.18562e+06	3.07929e+06	High	High	High	High	High	High	8801
Q8IUX7	17	AEBP1	0.958	0.92624	0.996909	3.91647e+07	3.36749e+07	3.57043e+07	3.70988e+07	3.12295e+07	3.75027e+07	High	Peak Found	Peak Found	High	High	High	165
Q13596	17	SNX1	0.941	0.795648	0.993652	3.30855e+06	4.08675e+06	1.64646e+06	4.64843e+06	4.27088e+06	2.70778e+06	High	High	High	High	High	High	6642
P24593	11	IGFBP5	1.944	0.0507356	0.468385	3.54497e+07	3.15645e+07	1.72789e+07	1.18133e+07	1.61057e+07	1.11428e+07	High	High	High	High	High	High	3488
Q9BWM7	12	SFXN3	1.516	0.275057	0.8899	4.7204e+06	5.42232e+06	6.98259e+06	4.02505e+06	3.20009e+06	4.20697e+06	High	High	High	High	High	High	81855
P13798	17	APEH	1.321	0.530774	0.957206	1.49871e+06	1.33777e+06	1.71917e+06	912580	687687	1.22753e+06	High	High	High	High	High	High	327
Q13557	9	CAMK2D	1.829	0.0908649	0.601727	2.24669e+06	1.3026e+06	3.98076e+06	885320	730841	1.15115e+06	High	High	High	High	High	High	817
Q6PIU2	15	NCEH1	1.141	0.680104	0.986646	1.46198e+07	1.2101e+07	9.41609e+06	8.31539e+06	9.81798e+06	8.22431e+06	High	High	High	High	High	High	57552
O95336	14	PGLS	1.086	0.89054	0.995593	2.30828e+06	2.58338e+06	2.6332e+06	2.30374e+06	1.98727e+06	2.19464e+06	High	High	High	High	High	High	25796
P27695	13	APEX1	1.096	0.844738	0.995593	1.213e+06	1.37149e+06	2.57706e+06	2.37835e+06	1.92657e+06	1.75263e+06	High	High	High	High	High	High	328
O00148	6	DDX39A	0.339	0.00324807	0.0591148	363977	336343	301199	989011	971356	1.2303e+06	Peak Found	Peak Found	Peak Found	High	High	High	10212
O60884	13	DNAJA2	0.895	0.656289	0.986031	2.26144e+06	2.08794e+06	1.72022e+06	2.33847e+06	2.26706e+06	2.1411e+06	High	High	High	High	High	High	10294
O43169	5	CYB5B	0.639	0.204945	0.82253	1.42942e+07	1.23922e+07	8.57742e+06	1.60491e+07	2.00029e+07	1.645e+07	High	High	High	High	High	High
P61201	15	COPS2	0.955	0.825136	0.995593	1.46924e+06	1.55887e+06	1.83316e+06	1.22062e+06	1.27988e+06	1.25081e+06	High	High	High	High	High	High	9318
P08574	9	CYC1	0.987	0.907993	0.995593	6.34607e+06	5.22527e+06	4.22173e+06	5.3216e+06	5.67872e+06	5.03144e+06	High	High	High	High	High	High	1537
Q8NBJ5	20	COLGALT1	1.095	0.874075	0.995593	1.15844e+06	2.21974e+06	2.87632e+06	1.97622e+06	2.05717e+06	3.54874e+06	High	High	High	High	High	High	79709
Q9Y5M8	12	SRPRB	1.009	0.978645	0.998647	5.38274e+06	5.02942e+06	4.32371e+06	5.20063e+06	7.12633e+06	6.30626e+06	High	High	High	High	High	High	58477
Q9Y230	22	RUVBL2	0.923	0.751902	0.989192	2.59664e+06	2.48944e+06	2.54355e+06	3.21924e+06	3.04942e+06	3.07319e+06	High	High	High	High	High	High	10856
P11586	22	MTHFD1	0.783	0.471167	0.944019	3.43401e+06	3.93889e+06	3.35671e+06	6.08601e+06	5.50042e+06	4.76958e+06	High	High	High	High	High	High	4522
P36957	14	DLST	1.273	0.466423	0.944019	1.02706e+07	1.0453e+07	1.08533e+07	8.5858e+06	8.94589e+06	8.36033e+06	High	High	High	High	High	High	1743
Q9HD20	22	ATP13A1	1.45	0.297152	0.897544	1.89645e+06	2.58728e+06	1.91259e+06	1.89251e+06	2.20577e+06	1.44064e+06	High	High	High	High	High	High	57130
P11498	23	PC	1.561	0.187336	0.800931	8.83311e+06	8.94337e+06	1.17292e+07	8.95492e+06	9.00965e+06	9.89192e+06	High	High	High	High	High	High	5091
Q9Y6G9	17	DYNC1LI1	1.011	0.954294	0.998017	3.15545e+06	3.27741e+06	3.56352e+06	3.31896e+06	3.82559e+06	3.97848e+06	High	High	High	High	High	High	51143
P08621	16	SNRNP70	0.503	0.0467144	0.4434	5.28259e+06	4.75267e+06	3.15139e+06	7.91983e+06	1.02995e+07	8.57741e+06	High	High	High	High	High	High	6625
Q9Y285	16	FARSA	1.204	0.653303	0.986031	1.33797e+06	1.62181e+06	2.0113e+06	1.86352e+06	1.78754e+06	2.157e+06	High	High	High	High	High	High	2193
Q9UBQ7	12	GRHPR	1.243	0.616342	0.979246	3.48182e+06	2.79547e+06	3.59005e+06	2.92644e+06	3.01727e+06	3.59528e+06	High	High	High	High	High	High	9380
P48047	10	ATP5PO	1.337	0.383612	0.916228	1.76545e+07	1.65044e+07	1.37293e+07	1.61408e+07	1.58111e+07	1.75472e+07	High	High	High	High	High	High	539
O60437	26	PPL	0.909	0.734824	0.988848	1.35674e+06	1.16335e+06	526374	1.43091e+06	1.72329e+06	1.39118e+06	High	High	High	High	High	High	5493
Q53EL6	15	PDCD4	0.475	0.0246537	0.292628	956349	737735	399158	3.11342e+06	966382	2.56522e+06	High	High	High	High	High	High	27250
Q9BZL4	20	PPP1R12C	1.398	0.39096	0.918506	4.08484e+06	3.95237e+06	2.32392e+06	6.3269e+06	6.42009e+06	4.24265e+06	High	High	High	High	High	High	54776
Q08945	18	SSRP1	0.589	0.121939	0.68136	5.69381e+06	4.47315e+06	3.69453e+06	4.67501e+06	6.55811e+06	5.13197e+06	High	High	High	High	High	High	6749
Q14103	9	HNRNPD	0.584	0.127112	0.696292	1.76432e+07	1.6594e+07	1.21651e+07	2.44707e+07	2.82818e+07	2.48719e+07	High	High	High	High	High	High	3184
P25786	13	PSMA1	1.096	0.860249	0.995593	4.8954e+06	5.48298e+06	6.62095e+06	4.94812e+06	4.84665e+06	5.66021e+06	High	High	High	High	High	High	5682
P51114	15	FXR1	0.824	0.498972	0.947568	714389	831985	909908	952406	932650	1.07035e+06	High	High	High	High	High	High	8087
P25205	21	MCM3	0.538	0.0739788	0.556589	3.60714e+06	3.41435e+06	5.94673e+06	5.2745e+06	5.64049e+06	3.79011e+06	Peak Found	Peak Found	Peak Found	High	High	High	4172
P22102	18	GART	0.764	0.457327	0.944019	83636.7	140358	450654	1.09848e+06	903564	787357	High	High	High	High	High	High	2618
Q96J84	16	KIRREL1	0.723	0.346205	0.903644	7.02463e+06	7.0941e+06	2.367e+06	6.13042e+06	5.78211e+06	4.99328e+06	High	High	High	High	High	High	55243
P50213	14	IDH3A	1.001	0.937991	0.998017	6.4198e+06	5.47018e+06	4.6383e+06	5.20299e+06	4.91314e+06	4.53046e+06	High	High	High	High	High	High	3419
P10768	11	ESD	1.677	0.154822	0.750868	5.22058e+06	5.23461e+06	6.21287e+06	3.60592e+06	2.41385e+06	3.0571e+06	High	High	High	High	High	High	2098
O43143	20	DHX15	0.914	0.729211	0.988848	1.10785e+06	1.12128e+06	1.85114e+06	1.69095e+06	1.54476e+06	2.12332e+06	High	High	High	High	High	High	1665
Q14254	17	FLOT2	1.553	0.271908	0.8899	1.51756e+06	1.4216e+06	4.09859e+06	1.05029e+06	905433	1.27362e+06	High	High	High	High	High	High	2319
P48449	19	LSS	1.359	0.432096	0.938604	1.56794e+06	1.42144e+06	2.0912e+06	1.17256e+06	1.02463e+06	1.7269e+06	High	High	High	High	High	High	4047
P51572	9	BCAP31	1.244	0.507402	0.950705	2.58212e+07	2.80772e+07	2.50864e+07	1.99089e+07	2.19109e+07	2.08009e+07	High	High	High	High	High	High	10134
P62263	7	RPS14	0.872	0.713756	0.988848	1.25855e+07	1.42854e+07	1.81975e+07	1.46362e+07	1.39861e+07	1.67005e+07	High	High	High	High	High	High	6208
P26368	12	U2AF2	0.7	0.261869	0.878344	2.15279e+06	2.20539e+06	2.16069e+06	3.01532e+06	3.00263e+06	3.13848e+06	High	High	High	High	High	High	11338
Q969X5	11	ERGIC1	1.877	0.0641564	0.520975	1.2341e+07	1.17873e+07	1.49915e+07	7.41007e+06	7.79471e+06	8.09625e+06	High	High	High	High	High	High	57222
P11177	13	PDHB	1.155	0.75761	0.989646	2.91998e+06	2.9191e+06	3.0131e+06	4.02644e+06	4.19143e+06	3.96683e+06	High	High	High	High	High	High	5162
Q5GLZ8	17	HERC4	1.842	0.122993	0.683917	928631	695790	1.24383e+06	384291	271740	544551	High	High	High	High	High	Peak Found	26091
P84085	3	ARF5	1.362	0.426694	0.936066	2.82489e+06	3.23248e+06	1.89248e+06	2.26218e+06	2.12575e+06	1.78108e+06	Peak Found	Peak Found	Peak Found	Peak Found	Peak Found	Peak Found	381
O94901	17	SUN1	0.847	0.570663	0.967877	533382	795209	1.0524e+06	785220	814796	1.09855e+06	High	High	High	High	High	High	23353
O00567	18	NOP56	0.903	0.654791	0.986031	1.38103e+06	1.85251e+06	2.16188e+06	1.88511e+06	1.71409e+06	2.27739e+06	High	High	High	High	High	High	10528
P28289	16	TMOD1	1.21	0.664518	0.986031	4.0718e+06	4.14852e+06	5.19371e+06	3.52455e+06	2.86029e+06	2.64688e+06	High	High	High	High	High	High	7111
Q8TAT6	15	NPLOC4	1.398	0.437065	0.941636	1.42305e+06	1.25007e+06	1.42891e+06	1.00379e+06	951879	1.11019e+06	High	High	High	High	High	High	55666
P61421	11	ATP6V0D1	1.822	0.0898145	0.598415	2.38939e+06	2.23111e+06	3.76902e+06	863879	834098	1.11507e+06	High	High	High	High	High	High	9114
Q14554	19	PDIA5	1.735	0.195395	0.813337	1.00867e+06	566153	2.27854e+06	335363	599399	562598	High	High	High	High	High	High	10954
Q04917	9	YWHAH	0.784	0.500126	0.947684	1.13196e+07	1.17755e+07	1.0359e+07	1.52523e+07	1.45597e+07	1.21063e+07	High	High	High	High	High	High	7533
P35442	16	THBS2	0.832	0.606805	0.975998	540827	545179	728701	709116	533925	516336	Peak Found	Peak Found	Peak Found	High	Peak Found	Peak Found	7058
P55036	12	PSMD4	0.883	0.70872	0.988848	4.52019e+06	5.40077e+06	3.45771e+06	3.94199e+06	4.57174e+06	4.03194e+06	High	High	High	High	High	High	5710
Q07666	6	KHDRBS1	0.516	0.0599526	0.506198	8.04694e+06	8.3011e+06	6.38807e+06	1.36048e+07	1.44699e+07	1.2028e+07	High	High	High	High	High	High	10657
Q15907	2	RAB11B	0.859	0.619887	0.979523	5.75549e+06	4.90989e+06	4.97542e+06	5.48969e+06	6.15588e+06	6.85287e+06	High	High	High	High	High	High	9230
P54819	12	AK2	0.769	0.465228	0.944019	1.64202e+07	1.78405e+07	9.52029e+06	1.31763e+07	1.20305e+07	8.23929e+06	High	High	High	High	High	High	204
P49821	16	NDUFV1	1.343	0.481764	0.944019	1.41462e+06	1.32414e+06	2.27274e+06	1.06632e+06	974168	1.2439e+06	High	High	High	High	High	High	4723
P35237	12	SERPINB6	1.269	0.541117	0.959514	2.37356e+06	2.29802e+06	3.16271e+06	2.70202e+06	1.80593e+06	1.99674e+06	High	High	High	High	High	High	5269
Q4L180	23	FILIP1L	1.063	0.942297	0.998017	2.52446e+06	3.04028e+06	1.27931e+06	3.16186e+06	2.22198e+06	1.7949e+06	High	High	High	High	High	High	11259
Q15836	3	VAMP3	1.065	0.831239	0.995593	9.43334e+06	9.06533e+06	5.54431e+06	1.06805e+07	7.75213e+06	6.46973e+06	High	High	High	High	High	High	9341
Q12765	16	SCRN1	1.462	0.321147	0.903644	3.27811e+06	3.83801e+06	2.09897e+06	2.46581e+06	2.51167e+06	2.41831e+06	High	High	High	High	High	High	9805
P17050	10	NAGA	1.529	0.243285	0.871317	5.46369e+06	5.2801e+06	4.64619e+06	3.13972e+06	3.21076e+06	2.9782e+06	High	High	High	High	High	High	4668
O15400	10	STX7	0.964	0.848046	0.995593	4.31594e+06	3.64888e+06	3.46707e+06	3.80406e+06	3.88197e+06	3.09698e+06	High	High	High	High	High	High	8417
P60660	6	MYL6	0.856	0.637596	0.982518	4.52833e+06	4.38371e+06	3.96725e+06	4.34795e+06	7.25951e+06	4.58919e+06	High	High	High	High	High	High	4637
Q14118	12	DAG1	1.167	0.732064	0.988848	4.65636e+06	4.02031e+06	1.45869e+06	4.00219e+06	4.76665e+06	3.73344e+06	High	High	High	High	High	High	1605
Q08380	14	LGALS3BP	1.624	0.151759	0.748097	8.45964e+06	9.05422e+06	7.64487e+06	7.90575e+06	6.63424e+06	6.6856e+06	High	High	High	High	High	High	3959
Q92520	11	FAM3C	0.957	0.923087	0.996777	6.84978e+06	7.83259e+06	7.57059e+06	1.07827e+07	1.24082e+07	6.88151e+06	High	High	High	High	High	High	10447; 51384
P09493	5	TPM1	0.672	0.271869	0.8899	8.15882e+06	5.9179e+06	1.40799e+06	6.80549e+06	9.1787e+06	8.81794e+06	High	High	High	High	High	High	7168
P39019	10	RPS19	0.743	0.407458	0.927931	2.51638e+08	2.70428e+08	2.25189e+08	2.7274e+08	2.70703e+08	2.77216e+08	High	High	High	High	High	High	6223
Q9UBT2	16	UBA2	1.072	0.906936	0.995593	3.0834e+06	3.18112e+06	3.80072e+06	2.53201e+06	2.51043e+06	2.75527e+06	High	High	High	High	High	High	10054
Q96FW1	14	OTUB1	1.039	0.991088	0.998647	1.94162e+06	1.93083e+06	1.98339e+06	2.12326e+06	1.71717e+06	1.9034e+06	High	High	High	High	High	High	55611
Q969G5	10	CAVIN3	0.88	0.734286	0.988848	3.31292e+07	3.26008e+07	2.32614e+07	2.85101e+07	3.39397e+07	2.8332e+07	High	High	High	High	High	High	112464
Q9NTJ5	20	SACM1L	1.377	0.412353	0.929827	5.44225e+06	5.69245e+06	4.3386e+06	4.84323e+06	5.50929e+06	4.41472e+06	High	High	High	High	High	High	22908
Q15642	15	TRIP10	0.974	0.950666	0.998017	6.57548e+06	8.09437e+06	7.86821e+06	5.90444e+06	4.8048e+06	5.84659e+06	High	High	High	High	High	High	9322
Q9Y5S2	19	CDC42BPB	1.509	0.257512	0.878344	3.30486e+06	3.32586e+06	2.49769e+06	3.59218e+06	5.37107e+06	5.21839e+06	High	High	High	High	High	High	9578
Q02878	13	RPL6	1.288	0.445672	0.942882	1.14046e+07	1.05895e+07	1.51753e+07	1.10931e+07	1.03294e+07	6.00788e+06	High	High	High	High	High	High	6128
Q9Y263	18	PLAA	1.447	0.271595	0.8899	1.50937e+07	3.37366e+06	4.30133e+06	1.44341e+07	1.36322e+07	7.93336e+06	High	High	High	High	High	High	9373
Q9BTT0	8	ANP32E	0.452	0.0223534	0.275595	2.19814e+06	1.88224e+06	1.05749e+06	4.45903e+06	4.58718e+06	3.14044e+06	High	High	High	High	High	High	81611
O75436	13	VPS26A	1.273	0.537662	0.959335	2.59442e+06	2.88616e+06	4.84342e+06	2.46024e+06	2.21367e+06	3.64184e+06	High	High	High	High	High	High	9559
Q13488	18	TCIRG1	1.475	0.278628	0.890226	1.83724e+06	2.1002e+06	3.01857e+06	1.6047e+06	1.52891e+06	1.67986e+06	High	High	High	High	High	High	10312
P07951	4	TPM2	0.934	0.840715	0.995593	8.53231e+06	6.90942e+06	1.26818e+06	6.47968e+06	7.17326e+06	5.64515e+06	High	High	High	High	High	High	7169
P23526	15	AHCY	1.441	0.325025	0.903644	5.76403e+06	4.91408e+06	4.61786e+06	4.0383e+06	4.36611e+06	5.41809e+06	High	High	High	High	High	High	191
Q9NTK5	16	OLA1	1.213	0.637486	0.982518	2.52006e+06	2.63737e+06	2.96378e+06	2.47931e+06	2.06958e+06	2.13072e+06	High	High	High	High	High	High	29789
Q16698	11	DECR1	1.251	0.598387	0.975567	3.87263e+06	3.93361e+06	5.73771e+06	3.08719e+06	2.85213e+06	3.53275e+06	High	High	High	High	High	High	1666
O00291	19	HIP1	0.894	0.639312	0.982518	832994	822124	1.1799e+06	827058	952038	980662	High	High	High	High	High	High	3092
Q9NR99	25	MXRA5	1.039	0.888548	0.995593	1.2738e+07	3.35139e+06	4.10067e+06	1.26458e+07	1.14174e+07	1.31248e+07	High	High	High	High	Peak Found	Peak Found	25878
Q16270	12	IGFBP7	0.954	0.915188	0.995593	8.88313e+06	7.91009e+06	4.5284e+06	6.99437e+06	9.64831e+06	7.76557e+06	High	High	High	High	High	High	3490
P20042	18	EIF2S2	0.904	0.715321	0.988848	3.89541e+06	3.54207e+06	3.60839e+06	4.31648e+06	4.13716e+06	3.71194e+06	High	High	High	High	High	High	8894
Q9NUQ6	17	SPATS2L	0.904	0.686623	0.987548	2.57407e+06	2.14798e+06	1.63852e+06	2.60569e+06	2.39423e+06	1.90975e+06	High	High	High	High	High	High	26010
Q9Y2A7	22	NCKAP1	1.272	0.611796	0.976143	788894	768544	1.38674e+06	1.36092e+06	960395	1.471e+06	High	High	High	High	High	High	10787
Q9UJU6	13	DBNL	1.3	0.486071	0.944394	2.6623e+06	2.7684e+06	1.07835e+06	898377	1.06079e+06	2.24216e+06	High	High	High	High	High	High	28988
P04181	12	OAT	1.07	0.92508	0.996777	2.48477e+06	2.60611e+06	3.48949e+06	2.07949e+06	2.08201e+06	3.65393e+06	High	High	High	High	High	High	4942
P05141	5	SLC25A5	1.461	0.34222	0.903644	3.45732e+06	4.00799e+06	6.37798e+06	2.60037e+06	2.68296e+06	3.84591e+06	High	High	High	High	High	High	292
O94905	12	ERLIN2	1.667	0.189683	0.802557	4.09355e+06	4.11069e+06	7.28538e+06	2.53969e+06	2.39697e+06	3.28879e+06	High	High	High	High	High	High	11160
P38919	17	EIF4A3	0.732	0.277819	0.890226	1.28972e+06	1.81653e+06	2.34459e+06	1.54923e+06	1.67298e+06	2.39004e+06	High	High	High	High	High	High	9775
P32119	11	PRDX2	1.467	0.254453	0.876265	1.23694e+07	1.22668e+07	1.03171e+07	1.06327e+07	8.24577e+06	8.00428e+06	High	High	High	High	High	High	7001
O43747	19	AP1G1	1.395	0.436191	0.940748	1.36497e+06	1.4415e+06	1.76898e+06	950605	875461	1.15411e+06	High	High	High	High	High	High	164
P43304	19	GPD2	1.261	0.56901	0.966844	1.59271e+06	1.42265e+06	2.14911e+06	1.32144e+06	1.32118e+06	1.63553e+06	High	High	High	High	High	High	2820
P17252	16	PRKCA	1.659	0.187345	0.800931	4.72356e+06	5.14692e+06	6.29991e+06	3.57774e+06	3.08788e+06	3.0063e+06	High	High	High	High	High	High	5578
P04062	13	GBA	1.663	0.164719	0.773605	2.89706e+06	3.39402e+06	4.84024e+06	1.94375e+06	1.66451e+06	2.29829e+06	High	High	High	High	High	High	2629
P55735	8	SEC13	1.133	0.798747	0.994145	2.71564e+06	3.08865e+06	4.40884e+06	2.97964e+06	2.47856e+06	3.20962e+06	High	High	High	High	High	High	6396
Q9Y383	10	LUC7L2	0.627	0.161179	0.767209	2.73441e+06	2.40681e+06	1.48207e+06	4.24973e+06	3.90389e+06	2.7656e+06	High	High	High	High	High	High	51631
O00303	13	EIF3F	0.897	0.678088	0.986646	2.67885e+06	2.36071e+06	2.38115e+06	2.71037e+06	2.62526e+06	2.99722e+06	High	High	High	High	High	High	8665
Q13443	14	ADAM9	1.127	0.707549	0.988848	1.87006e+07	1.39844e+07	1.18087e+07	1.56512e+07	7.37195e+06	5.77267e+06	High	High	High	High	High	High	8754
P55287	18	CDH11	0.397	0.0041049	0.0719675	1.52703e+06	1.19475e+06	625151	2.18341e+06	2.66123e+06	1.53125e+06	High	High	High	High	High	High	1009
O14908	14	GIPC1	1.083	0.874842	0.995593	1.51581e+06	1.89227e+06	1.27467e+06	1.67727e+06	1.23148e+06	1.90636e+06	High	High	High	High	High	High	10755
P48960	11	ADGRE5	0.736	0.359298	0.906418	5.75328e+06	6.15007e+06	6.32058e+06	3.99154e+06	7.3856e+06	5.5616e+06	High	High	High	High	High	High	976
P50502	10	ST13	0.875	0.722162	0.988848	1.47566e+07	1.43529e+07	1.02217e+07	1.57443e+07	1.52121e+07	1.28463e+07	High	High	High	High	High	High	6767
P14550	17	AKR1A1	1.746	0.137883	0.712147	1.69516e+06	1.94527e+06	2.3235e+06	1.3584e+06	816598	897745	High	High	High	High	High	High	10327
O15371	15	EIF3D	1.189	0.669907	0.986031	1.97529e+06	2.05874e+06	2.93943e+06	1.94734e+06	1.5396e+06	2.09896e+06	High	High	High	High	High	High	8664
Q8IZL8	17	PELP1	0.839	0.620867	0.979523	530708	453370	589907	493736	677665	684199	High	High	High	High	High	High	27043
P98194	17	ATP2C1	1.204	0.659775	0.986031	1.16163e+06	1.03713e+06	1.04848e+06	1.67138e+06	1.55657e+06	1.39782e+06	High	High	High	High	High	High	27032
P38117	15	ETFB	1.638	0.145047	0.729682	7.90078e+06	9.79695e+06	1.48574e+07	6.83655e+06	6.60823e+06	1.04487e+07	High	High	High	High	High	High	2109
Q96RD7	9	PANX1	0.765	0.355617	0.905124	1.87092e+06	1.63782e+06	1.73402e+06	2.40435e+06	2.47585e+06	2.2221e+06	High	High	High	High	High	High	24145
Q8N474	11	SFRP1	1.274	0.549236	0.960012	5.30232e+06	5.4411e+06	5.77107e+06	4.16278e+06	3.92944e+06	4.29704e+06	High	High	High	High	High	High	6422
Q06124	15	PTPN11	1.759	0.113283	0.661814	2.26128e+06	2.81675e+06	4.20291e+06	2.26362e+06	1.42735e+06	1.55802e+06	High	High	High	High	High	High	5781
Q92747	13	ARPC1A	1.377	0.388294	0.918506	1.15293e+06	2.57292e+06	1.90872e+06	1.12361e+06	1.29729e+06	1.6919e+06	High	High	High	High	High	High	10552
Q13573	13	SNW1	0.541	0.084235	0.587493	352121	599115	175878	1.48907e+06	1.2147e+06	1.03906e+06	High	High	High	High	High	High	22938
Q92791	12	P3H4	0.929	0.772264	0.990179	4.23928e+06	2.38563e+06	2.89018e+06	4.77902e+06	5.77562e+06	5.11179e+06	High	High	High	High	High	High	10609
Q53EP0	19	FNDC3B	1.445	0.403576	0.92545	787454	952602	1.74421e+06	561049	641571	918606	High	High	High	High	High	High	64778
Q13492	13	PICALM	1.192	0.680769	0.986646	4.46049e+06	4.69965e+06	5.43013e+06	4.73146e+06	5.74222e+06	5.52654e+06	High	High	High	High	High	High	8301
O14964	20	HGS	0.841	0.584122	0.970658	4.40194e+06	4.30163e+06	3.16953e+06	4.96228e+06	4.93878e+06	4.21227e+06	High	High	High	High	High	High	9146
P30419	10	NMT1	1.222	0.628171	0.98248	1.50574e+06	1.68687e+06	2.04817e+06	1.2593e+06	1.42939e+06	1.28465e+06	High	High	High	High	High	High	4836
P17480	17	UBTF	0.463	0.0278577	0.320056	1.57907e+07	3.88944e+06	4.9494e+06	1.54943e+07	1.53763e+07	1.01756e+07	High	High	High	High	High	High	7343
P62979	3	RPS27A	0.924	0.7548	0.989192	2.20298e+06	2.64321e+06	3.08301e+06	2.32194e+06	2.53636e+06	2.76399e+06	High	High	High	High	High	High	6233
P18124	10	RPL7	1.324	0.399191	0.92545	1.0192e+07	1.19762e+07	1.7348e+07	9.90884e+06	8.01387e+06	8.8692e+06	High	High	High	High	High	High	6129
Q9NR45	11	NANS	1.173	0.697338	0.988848	2.80093e+06	2.39363e+06	2.82708e+06	2.66833e+06	2.41025e+06	2.25432e+06	High	High	High	High	High	High	54187
Q9H0U4	3	RAB1B	1.246	0.593139	0.975312	5.2764e+06	5.62359e+06	9.68405e+06	4.13399e+06	4.17879e+06	5.71613e+06	High	High	High	High	High	High	81876
P17174	18	GOT1	1.356	0.361882	0.907175	1.43635e+07	1.43133e+07	1.56928e+07	1.63184e+07	1.60591e+07	1.71881e+07	High	High	High	High	High	High	2805
P60228	17	EIF3E	1.194	0.661313	0.986031	1.87976e+06	2.21738e+06	2.66235e+06	1.86257e+06	1.60359e+06	2.33569e+06	High	High	High	High	High	High	3646
P18621	7	RPL17	0.86	0.685137	0.987187	1.48696e+07	1.59487e+07	1.77519e+07	1.73985e+07	1.87829e+07	1.94977e+07	High	High	High	High	High	High	6139
P60033	5	CD81	0.889	0.756201	0.989646	8.45315e+07	6.94171e+07	8.95398e+07	6.20479e+07	7.23884e+07	8.30092e+07	High	High	High	High	High	High	975
O15173	7	PGRMC2	0.832	0.616885	0.979523	2.38468e+07	2.21272e+07	1.3058e+07	2.19244e+07	2.50872e+07	1.87704e+07	High	High	High	High	High	High	10424
P62495	15	ETF1	1.193	0.662309	0.986031	1.26139e+06	1.38762e+06	2.24743e+06	828000	2.39938e+06	2.4482e+06	High	High	High	High	High	High	2107
Q13867	10	BLMH	0.91	0.66742	0.986031	2.76373e+06	715139	1.78741e+06	2.02487e+06	2.36301e+06	1.77613e+06	High	High	High	High	High	High	642
P61224	3	RAP1B	1.106	0.851206	0.995593	3.59962e+06	3.34286e+06	4.29884e+06	1.32336e+06	1.31348e+06	3.60812e+06	High	High	High	High	High	High	5908
Q68EM7	15	ARHGAP17	0.897	0.673519	0.986585	1.41275e+06	1.38004e+06	990356	1.72825e+06	1.39238e+06	1.52168e+06	High	High	High	High	High	High	55114
P17931	10	LGALS3	1.124	0.712796	0.988848	5.79656e+07	5.1829e+07	3.28673e+07	4.75402e+07	4.22625e+07	3.28201e+07	High	High	High	High	High	High	3958
Q15427	7	SF3B4	0.455	0.0142722	0.196964	1.77751e+06	1.48169e+06	1.63839e+06	2.72235e+06	3.44271e+06	3.12424e+06	High	High	High	High	High	High	10262
P30050	7	RPL12	0.823	0.593021	0.975312	1.41527e+07	1.38167e+07	1.63602e+07	1.64652e+07	1.73143e+07	1.80372e+07	High	High	High	High	High	High	6136
P61106	13	RAB14	1.234	0.630632	0.982518	2.30419e+06	3.52978e+06	4.92292e+06	1.96585e+06	3.07379e+06	3.58183e+06	High	High	High	High	High	High	51552
P37235	14	HPCAL1	1.279	0.457641	0.944019	1.83978e+07	1.20014e+07	8.28429e+06	1.44441e+07	1.44313e+07	8.83251e+06	High	High	High	High	High	High	3241
Q9BZZ5	13	API5	0.654	0.231511	0.8606	1.05643e+07	9.5921e+06	9.13548e+06	1.07986e+07	1.11251e+07	1.04847e+07	High	High	High	High	High	High	8539
Q8NBX0	12	SCCPDH	1.75	0.108169	0.65644	2.17424e+06	2.19139e+06	3.7273e+06	1.42904e+06	1.18312e+06	1.59001e+06	High	High	High	High	High	High	51097
P59998	9	ARPC4	1.304	0.44804	0.942882	6.2464e+06	7.05191e+06	1.03308e+07	5.80901e+06	4.55431e+06	5.75316e+06	High	High	High	High	High	High	10093
Q13219	23	PAPPA	0.966	0.92337	0.996777						308025	Peak Found	Peak Found	Peak Found	Peak Found	Peak Found	Peak Found	5069
P13611	18	VCAN	0.994	0.8843	0.995593	767026	832540	364613	887208	921924	684795	Peak Found	High	Peak Found	Peak Found	High	Peak Found	1462
Q13438	16	OS9	0.84	0.564247	0.965317	3.26437e+06	2.6554e+06	2.97329e+06	2.49414e+06	2.95357e+06	3.41268e+06	High	High	High	High	High	High	10956
P11233	6	RALA	0.938	0.840862	0.995593	6.58532e+06	6.64999e+06	4.14492e+06	6.11736e+06	7.2843e+06	5.99186e+06	High	High	High	High	High	High	5898
Q9UBB4	16	ATXN10	0.875	0.63285	0.982518	796856	747003	678260	804517	755272	813925	High	High	High	High	High	High	25814
O15042	16	U2SURP	0.595	0.105168	0.64719	1.71775e+06	1.85983e+06	2.4873e+06	2.49497e+06	2.57622e+06	2.75097e+06	High	High	High	High	High	High	23350
P60953	8	CDC42	1.211	0.559328	0.964438	1.22849e+07	1.30865e+07	1.64463e+07	1.16369e+07	1.03707e+07	1.18074e+07	High	High	High	High	High	High	998
P04439	5	HLA-A	0.734	0.387232	0.918506	3.73408e+07	3.24651e+07	2.08312e+07	3.35213e+07	4.6984e+07	3.61554e+07	High	High	High	High	High	High	3105
Q9UHB9	18	SRP68	1.059	0.927046	0.996909	1.2746e+06	1.33286e+06	1.59995e+06	1.4552e+06	1.35425e+06	1.44607e+06	High	High	High	High	High	High	6730
P10301	9	RRAS	1.171	0.627072	0.981169	1.0755e+07	1.11542e+07	1.00028e+07	1.09549e+07	1.14177e+07	1.01867e+07	High	High	High	High	High	High	6237
Q96HC4	17	PDLIM5	1.252	0.54555	0.959996	3.42442e+06	3.48385e+06	3.08294e+06	5.90185e+06	5.39622e+06	4.95385e+06	High	High	High	High	High	High	10611
P19525	16	EIF2AK2	1.23	0.603096	0.975588	1.7889e+06	1.93515e+06	2.46643e+06	1.64671e+06	1.59834e+06	1.63556e+06	High	High	High	High	High	High	5610
Q15008	18	PSMD6	1.401	0.390539	0.918506	3.90134e+06	4.21132e+06	4.96925e+06	3.97385e+06	4.033e+06	4.34123e+06	High	High	High	High	High	High	9861
P55957	9	BID	1.043	0.967408	0.998017	3.0211e+06	3.08886e+06	1.63924e+06	2.62764e+06	2.16295e+06	2.1298e+06	High	High	High	High	High	High	637
P48163	18	ME1	1.366	0.49094	0.944394	932782	1.0451e+06	1.24856e+06	967759	809661	836876	High	High	High	High	High	High	4199
P51858	11	HDGF	1.008	0.987385	0.998647	7.41395e+06	5.59926e+06	3.78433e+06	6.57756e+06	6.6709e+06	4.6302e+06	High	High	High	High	High	High	3068
O43488	12	AKR7A2	1.603	0.173721	0.782654	1.93344e+06	2.32741e+06	2.718e+06	2.60633e+06	1.12386e+06	1.50729e+06	High	High	High	High	High	High	8574
Q9BXF6	17	RAB11FIP5	1.858	0.120463	0.678248	1.01402e+06	1.16032e+06	937140	330509	537079	395194	High	High	High	High	High	High	26056
O95757	15	HSPA4L	2.025	0.0591049	0.502076	457193	517525	722931	85973.9		202735	High	High	High	Peak Found	Peak Found	Peak Found	22824
Q9Y639	9	NPTN	0.897	0.776218	0.991825	2.52636e+07	2.10496e+07	1.29863e+07	2.2003e+07	2.82332e+07	2.27052e+07	High	High	High	High	High	High	27020
Q7Z4V5	9	HDGFL2	0.688	0.261283	0.878344	4.85637e+06	4.64904e+06	2.23707e+06	5.64912e+06	6.72309e+06	5.76052e+06	High	High	High	High	High	High	84717
Q96AJ9	6	VTI1A	0.779	0.427157	0.936066	1.54572e+06	1.37035e+06	916112	1.52339e+06	1.43627e+06	1.08681e+06	High	High	High	High	High	High	143187
Q9NZN3	3	EHD3	0.95	0.930557	0.997234	290500	206323	87206.1	89486.1	296753	295611	Peak Found	Peak Found	Peak Found	Peak Found	Peak Found	Peak Found	30845
Q9Y3B3	8	TMED7	1.516	0.24891	0.875274	4.85119e+06	5.10518e+06	7.37164e+06	2.92584e+06	3.65106e+06	5.04189e+06	High	High	High	High	High	High	51014; 100302736
Q10588	8	BST1	0.711	0.3057	0.903536	5.04115e+06	2.68851e+06	1.62903e+06	3.49772e+06	3.92603e+06	2.75939e+06	High	High	High	High	High	High	683
P16152	9	CBR1	0.942	0.799424	0.994145	3.71445e+06	3.27642e+06	3.14247e+06	3.89061e+06	4.29422e+06	3.84669e+06	High	High	High	High	High	High	873; 54093
O75381	11	PEX14	0.771	0.39988	0.92545	2.95554e+06	2.52134e+06	1.47883e+06	2.9613e+06	3.77138e+06	2.51246e+06	High	High	High	High	High	High	5195
O75306	13	NDUFS2	1.486	0.293188	0.895211	2.9459e+06	3.32627e+06	5.01964e+06	2.576e+06	2.3349e+06	3.11109e+06	High	High	High	High	High	High	4720
Q9ULH1	19	ASAP1	0.961	0.842802	0.995593	2.56715e+06	2.60103e+06	3.04865e+06	3.0578e+06	2.70617e+06	2.24047e+06	High	High	High	High	High	High	50807
Q9HCJ6	14	VAT1L	0.883	0.639498	0.982518	2.15329e+06	1.57075e+06	2.35401e+06	3.24653e+06	2.24104e+06	2.24522e+06	High	High	High	High	High	High	57687
Q52LJ0	11	FAM98B	0.596	0.09796	0.62523	1.21955e+06	1.09587e+06	768442	1.94584e+06	1.91448e+06	1.71999e+06	High	High	High	High	High	High
P10619	11	CTSA	1.335	0.386048	0.917964	1.05291e+07	1.06143e+07	1.19578e+07	8.33022e+06	7.56221e+06	8.00692e+06	High	High	High	High	High	High	5476
P23588	14	EIF4B	0.776	0.482329	0.944019	7.71958e+06	1.28586e+07	8.12272e+06	8.70415e+06	9.32254e+06	6.67102e+06	High	High	High	High	High	High	1975
Q12849	14	GRSF1	0.64	0.13755	0.711414	2.25018e+06	2.00415e+06	1.30911e+06	1.9959e+06	2.91687e+06	2.15533e+06	High	High	High	High	High	High	2926
O75489	13	NDUFS3	0.926	0.762555	0.989646	3.30413e+06	3.00336e+06	2.87708e+06	2.92771e+06	2.38079e+06	3.39375e+06	High	High	High	High	High	High	4722
Q07812	8	BAX	1.03	0.963709	0.998017	6.74391e+06	6.44079e+06	5.23159e+06	6.11086e+06	5.72019e+06	5.38261e+06	High	High	High	High	High	High	581
Q9Y305	18	ACOT9	1.545	0.231202	0.8606	5.04928e+06	2.15828e+06	6.04257e+06	1.48846e+06	3.45209e+06	3.3114e+06	High	High	High	High	High	High	23597
Q00325	10	SLC25A3	2.03	0.0377394	0.38858	3.03513e+07	1.82008e+07	2.35253e+07	8.42812e+06	7.69255e+06	1.03398e+07	High	High	High	High	High	High	5250
Q96RT1	18	ERBIN	0.577	0.0622468	0.514209	1.74625e+06	1.27654e+06	1.16334e+06	2.56615e+06	2.74615e+06	2.57948e+06	High	High	High	High	High	High	55914
Q9H845	18	ACAD9	1.29	0.443721	0.942882	1.17181e+07	1.57367e+07	1.35645e+07	1.11845e+07	1.0492e+07	1.01875e+07	High	High	High	High	High	High	28976
P00167	7	CYB5A	1.133	0.69563	0.988848	2.325e+07	2.07124e+07	1.02071e+07	1.7678e+07	1.86378e+07	1.66253e+07	High	High	High	High	High	High	1528
Q92688	5	ANP32B	0.59	0.135141	0.708175	6.52339e+06	6.39457e+06	1.98262e+06	1.03673e+07	1.05966e+07	7.48058e+06	High	High	High	High	High	High	10541
O75396	8	SEC22B	1.747	0.100314	0.631287	1.04768e+07	1.11479e+07	1.59185e+07	6.29343e+06	6.65705e+06	7.06851e+06	High	High	High	High	High	High	9554
P13807	16	GYS1	1.985	0.093966	0.610087	1.12625e+06	1.38436e+06	2.21536e+06	891962	231075	372194	High	High	High	High	High	High	2997
Q96SB3	13	PPP1R9B	0.761	0.366223	0.910281	1.12562e+06	1.02576e+06	1.09799e+06	4.23025e+06	3.50598e+06	3.07632e+06	High	High	High	High	High	High
Q8IY81	13	FTSJ3	0.796	0.396449	0.92545	1.93247e+06	1.8892e+06	2.09786e+06	1.09732e+06	1.9709e+06	1.88506e+06	Peak Found	High	High	High	High	High	117246
Q13620	11	CUL4B	1.16	0.753481	0.989192	3.56319e+06	3.74804e+06	3.77394e+06	2.68576e+06	2.45652e+06	2.43487e+06	High	High	High	High	High	High	8450
P24539	12	ATP5PB	1.601	0.167055	0.778641	8.26349e+06	9.08405e+06	1.2659e+07	5.60523e+06	5.11917e+06	5.80745e+06	High	High	High	High	High	High	515
P49419	18	ALDH7A1	1.222	0.707255	0.988848	683236	1.60124e+06	1.15625e+06	655905	587635	803706	High	High	High	High	High	High	501
P20337	5	RAB3B	1.22	0.650021	0.986031	3.35395e+06	3.40567e+06	5.60257e+06	2.47459e+06	2.9756e+06	4.41056e+06	High	High	High	High	High	High	5865
O60610	15	DIAPH1	0.782	0.470989	0.944019	601298	352457	408188	919981	868012	976757	High	High	High	High	High	High	1729
O95747	13	OXSR1	1.357	0.409094	0.928345	1.98357e+06	1.91933e+06	2.03655e+06	1.63916e+06	1.1849e+06	1.32639e+06	High	High	High	High	High	High	9943
Q9Y2E5	13	MAN2B2	1.275	0.596746	0.975567	1.4919e+06	1.44052e+06	954588	919803	789709	1.04138e+06	High	High	High	High	High	High	23324
P05106	17	ITGB3	0.569	0.109793	0.659797	2.09931e+07	1.91903e+07	1.15589e+07	1.9081e+07	2.53118e+07	2.03382e+07	High	High	High	High	High	High	3690
Q8N163	18	CCAR2	0.789	0.43839	0.942161	1.74036e+06	1.61152e+06	1.83792e+06	1.58373e+06	1.58159e+06	1.65644e+06	High	High	High	High	High	High	57805
Q9Y646	11	CPQ	1.291	0.587562	0.972413	1.16321e+06	861846	1.29718e+06	887663	766555	905714	High	High	High	High	High	High	10404
A6NHR9	23	SMCHD1	0.861	0.67875	0.986646	451944	593465	511071	574852	443423	518665	High	Peak Found	High	High	High	High	23347
P78324	9	SIRPA	1.232	0.619643	0.979523	1.6646e+06	1.64079e+06	1.00691e+06	1.27329e+06	1.26351e+06	1.14436e+06	High	High	High	High	High	High	140885
P09486	11	SPARC	0.724	0.330168	0.903644	3.91968e+06	2.51134e+06	1.09577e+06	3.57203e+06	4.70678e+06	3.66526e+06	High	High	High	High	High	High	6678
P08174	13	CD55	0.678	0.238132	0.869038	4.36594e+06	4.53538e+06	2.90346e+06	5.68873e+06	6.70126e+06	5.92655e+06	High	High	High	High	High	High	1604
P13747	7	HLA-E	1.166	0.73237	0.988848	1.65862e+06	1.30383e+06	960674	1.211e+06	1.29597e+06	1.15287e+06	High	High	High	High	High	High
Q7Z3B4	16	NUP54	0.52	0.0601914	0.506722	3.19332e+06	1.8058e+06	1.93172e+06	3.85113e+06	3.83334e+06	4.76708e+06	High	High	High	High	High	High	53371
Q9UHQ9	13	CYB5R1	3.083	0.00242011	0.0447564	4.65237e+06	4.73355e+06	8.53568e+06	1.65645e+06	996548	1.39343e+06	High	High	High	High	High	High	51706
O00566	12	MPHOSPH10	0.494	0.0562786	0.499318	410821	327172	294960	672694	1.03965e+06	728098	High	High	High	High	High	High	10199
P07585	9	DCN	0.747	0.346951	0.903644	2.71499e+06	2.43175e+06	1.74164e+06	3.9719e+06	2.92311e+06	2.62663e+06	High	High	High	High	High	High	1634
P62906	10	RPL10A	1.071	0.819617	0.995593	1.05343e+07	1.16892e+07	1.6637e+07	1.13889e+07	1.01026e+07	1.19569e+07	High	High	High	High	High	High	4736
O75762	18	TRPA1	1.34	0.535997	0.958977	775316	925363	1.06498e+06	918692	651850	859817	High	High	High	High	High	High	8989
Q15286	9	RAB35	1.164	0.737198	0.988848	4.395e+06	4.42099e+06	3.65289e+06	4.57733e+06	3.59448e+06	3.29755e+06	High	High	High	High	High	High	11021
P30837	11	ALDH1B1	1.327	0.480435	0.944019	1.44076e+06	1.91198e+06	2.5071e+06	1.01168e+06	914294	1.98704e+06	High	High	High	High	High	High	219
Q15124	15	PGM5	2.151	0.0400728	0.401649	1.36389e+06	1.59194e+06	2.32281e+06	1.14147e+06	829266	1.08338e+06	High	High	High	High	Peak Found	High	5239
P49756	18	RBM25	0.556	0.0945908	0.611352	806547	755367	1.12856e+06	1.13098e+06	1.32919e+06	1.42363e+06	High	High	High	High	High	High	58517
P83111	14	LACTB	1.551	0.232774	0.861132	1.61486e+06	1.8125e+06	2.82681e+06	1.1273e+06	1.10212e+06	1.29558e+06	High	High	High	High	High	High	114294
Q12904	10	AIMP1	0.919	0.715951	0.988848	2.08245e+06	2.57069e+06	1.39705e+06	2.61889e+06	2.71242e+06	2.09725e+06	High	High	High	High	High	High	9255
P50897	9	PPT1	0.693	0.208147	0.827825	1.53107e+06	1.50696e+06	1.24214e+06	2.14643e+06	2.03189e+06	1.90834e+06	High	High	High	High	High	High	5538
P07741	9	APRT	1.346	0.446571	0.942882	1.48658e+06	2.77083e+06	1.76781e+06	1.10434e+06	889178	941540	High	High	High	High	High	High	353
P46379	16	BAG6	0.841	0.546633	0.960012	1.70179e+06	1.52158e+06	1.0389e+06	1.90501e+06	1.72795e+06	1.15537e+06	High	High	High	High	High	High	7917
Q13151	8	HNRNPA0	0.61	0.147073	0.733325	2.84272e+06	3.1582e+06	3.61317e+06	4.18364e+06	4.90431e+06	5.37498e+06	High	High	High	High	High	High	10949
Q15717	13	ELAVL1	0.817	0.518966	0.954357	1.33956e+06	1.52295e+06	2.09172e+06	1.79506e+06	1.72194e+06	2.42554e+06	High	High	High	High	High	High	1994
P11234	5	RALB	1.024	0.955384	0.998017	1.87127e+06	1.79378e+06	2.61548e+06	1.74467e+06	1.97869e+06	2.22706e+06	High	High	High	High	High	High	5899
P49585	12	PCYT1A	1.082	0.909198	0.995593	3.91528e+06	3.48191e+06	2.54563e+06	3.11792e+06	3.48135e+06	1.43574e+06	High	High	High	High	High	High	5130
Q14677	13	CLINT1	0.857	0.603902	0.975588	5.39471e+06	5.1716e+06	2.48814e+06	5.06601e+06	5.0278e+06	3.67127e+06	High	High	High	High	High	High	9685
Q9NQS3	9	NECTIN3	0.571	0.111781	0.661814	5.4175e+06	1.05712e+07	3.04202e+06	4.77143e+06	1.43432e+07	8.66798e+06	High	High	High	High	High	High	25945
P25789	10	PSMA4	1.06	0.843293	0.995593	1.30392e+07	1.25079e+07	1.45182e+07	1.33335e+07	1.30668e+07	1.51163e+07	High	High	High	High	High	High	5685
Q8N3V7	15	SYNPO	1.585	0.256789	0.878095	1.60695e+06	869398	532319	1.3877e+06	396516	567283	High	High	High	High	High	High	11346
Q9NSD9	21	FARSB	1.445	0.310162	0.903536	1.47227e+06	2.22213e+06	2.18482e+06	1.60262e+06	1.36086e+06	1.26036e+06	High	High	High	High	High	High	10056
Q99805	12	TM9SF2	1.385	0.366747	0.910281	2.25684e+06	1.96152e+06	3.83072e+06	1.76171e+06	1.77292e+06	2.28322e+06	High	High	High	High	High	High	9375
P42566	19	EPS15	0.867	0.612258	0.976143	1.00794e+06	875043	836438	746590	646967	1.05664e+06	High	High	High	High	High	High	2060
P21283	17	ATP6V1C1	1.052	0.86072	0.995593	1.09751e+07	9.36176e+06	7.61991e+06	1.15308e+07	1.28722e+07	1.29262e+07	High	High	High	High	High	High	528
Q8WWM7	18	ATXN2L	1.064	0.931162	0.997234	4.03342e+06	4.54727e+06	6.31789e+06	2.96023e+06	3.45063e+06	5.19272e+06	High	High	High	High	High	High	11273
P68400	10	CSNK2A1	1.363	0.43222	0.938604	528416	1.96808e+06	2.31271e+06	485630	1.99831e+06	636203	High	High	High	High	High	High	1457
Q6YN16	15	HSDL2	1.682	0.183348	0.795804	1.51235e+06	1.46197e+06	2.28121e+06	1.02852e+06	984207	484450	High	High	High	High	High	High	84263
Q07021	6	C1QBP	0.701	0.283202	0.890226	4.28913e+06	3.43887e+06	2.46671e+06	3.56611e+06	6.15823e+06	4.49647e+06	High	High	High	High	High	High	708
Q06481	12	APLP2	0.955	0.824363	0.995593	1.67394e+06	1.3622e+06	1.18242e+06	1.11289e+06	1.01319e+06	930090	High	High	High	High	High	High	334
O75937	12	DNAJC8	0.353	0.00187133	0.0356423	3.32487e+06	1.1006e+06	1.53199e+06	4.72105e+06	3.27121e+06	3.66955e+06	High	High	High	High	High	High	22826
P15289	10	ARSA	1.706	0.155292	0.750868	4.89434e+06	3.85592e+06	6.00512e+06	3.45742e+06	2.68083e+06	3.07597e+06	High	High	High	High	High	High	410
Q13011	10	ECH1	1.561	0.187294	0.800931	1.066e+07	1.17929e+07	1.16258e+07	9.73065e+06	9.4923e+06	1.2981e+07	High	High	High	High	High	High	1891
Q9H1B7	10	IRF2BPL	0.521	0.0611357	0.510176	628288	395009	401725	1.06439e+06	1.00701e+06	801282	High	High	Peak Found	High	High	High	64207
Q8NHP8	12	PLBD2	1.049	0.96534	0.998017	2.78883e+06	2.61572e+06	3.39824e+06	2.68132e+06	2.58943e+06	3.11218e+06	High	High	High	High	High	High	196463
Q13586	15	STIM1	1.257	0.557837	0.964148	3.85733e+06	3.18703e+06	1.54115e+06	2.5601e+06	2.90239e+06	2.02318e+06	High	High	High	High	High	High	6786
P20073	15	ANXA7	1.463	0.321769	0.903644	5.40292e+06	4.3892e+06	6.69076e+06	3.68433e+06	4.04277e+06	5.12994e+06	High	High	High	High	High	High	310
P35658	16	NUP214	0.657	0.201881	0.81794	1.51058e+06	1.55464e+06	1.25927e+06	1.77235e+06	1.80514e+06	1.43471e+06	High	High	High	High	High	High	8021
P40925	11	MDH1	1.284	0.542546	0.959514	3.60808e+06	4.72617e+06	4.95148e+06	3.66693e+06	2.91425e+06	3.35606e+06	High	High	High	High	High	High	4190
Q14165	11	MLEC	1.717	0.155144	0.750868	4.09892e+06	4.50427e+06	4.8452e+06	2.43265e+06	2.44017e+06	2.96722e+06	High	High	High	High	High	High	9761
Q8TBA6	21	GOLGA5	0.939	0.791574	0.992163	2.71986e+06	2.39727e+06	1.73741e+06	3.64822e+06	3.71587e+06	2.82971e+06	High	High	High	High	High	High	9950
O14979	6	HNRNPDL	0.447	0.0214786	0.268317	6.80496e+06	5.80776e+06	4.27509e+06	9.95818e+06	1.4308e+07	1.19899e+07	High	High	High	High	High	High	9987
P62829	6	RPL23	1.107	0.745078	0.989192	1.42955e+07	1.34778e+07	1.28229e+07	1.23884e+07	1.14587e+07	1.26366e+07	High	High	High	High	High	High	9349
P01893	2	HLA-H	0.901	0.676735	0.986585	2.04911e+06	1.63735e+06	960579	1.37516e+06	1.83694e+06	1.38639e+06	High	High	High	High	High	High	3136
P16234	14	PDGFRA	0.497	0.0524061	0.479737	1.05874e+06	1.01538e+06	638022	1.45074e+06	991469	879951	High	Peak Found	High	High	High	High	5156
Q15262	13	PTPRK	0.814	0.517516	0.954357	1.09344e+06	1.06421e+06	823686	1.41041e+06	1.3098e+06	1.28894e+06	High	High	High	High	High	High	5796
P60981	12	DSTN	1.215	0.553476	0.960947	1.94259e+07	1.88242e+07	2.74016e+07	1.88017e+07	1.97298e+07	2.44747e+07	High	High	High	High	High	High	11034
Q9UP95	20	SLC12A4	1.471	0.251687	0.876265	5.85124e+06	6.79105e+06	6.58802e+06	6.59421e+06	8.63827e+06	8.34562e+06	High	High	High	High	High	High	6560
Q9Y3F4	15	STRAP	1.193	0.67537	0.986585	3.2196e+06	3.09168e+06	2.44504e+06	2.27504e+06	2.50534e+06	2.59438e+06	High	High	High	High	High	High	11171
Q93009	18	USP7	1.084	0.876247	0.995593	1.25398e+06	2.21289e+06	1.32982e+06	1.03334e+06	1.4394e+06	1.36308e+06	High	High	High	High	High	High	7874
P62805	10	H4C1	0.417	0.0123322	0.17631	4.87964e+07	5.21207e+07	8.1294e+07	1.14927e+08	1.20056e+08	1.51104e+08	High	High	High	High	High	High	8359; 8361; 8360; 8363; 8370; 554313; 8365; 8364; 121504; 8367; 8294; 8366; 8362; 8368
Q92621	20	NUP205	1.094	0.838717	0.995593	143841	133039	689312	156439	126198	161327	High	High	High	High	Peak Found	High	23165
Q12792	12	TWF1	1.156	0.728163	0.988848	4.27079e+06	4.63455e+06	4.3235e+06	5.3461e+06	5.22255e+06	5.18509e+06	High	High	High	High	High	High	5756
P26196	14	DDX6	0.907	0.702089	0.988848	759352	918054	1.21652e+06	1.08007e+06	859218	1.05366e+06	High	High	High	High	High	High	1656
Q9H9B4	10	SFXN1	1.628	0.180057	0.792206	2.87259e+06	3.27306e+06	4.87801e+06	2.07816e+06	1.90307e+06	2.26394e+06	High	High	High	High	High	High	94081
Q5ZPR3	8	CD276	0.545	0.065646	0.526361	2.49056e+06	1.76591e+06	998621	3.3672e+06	6.5361e+06	3.75214e+06	High	High	High	High	High	High	80381
Q86W92	18	PPFIBP1	1.16	0.742682	0.989192	1.86434e+06	1.49803e+06	1.43627e+06	1.17081e+06	1.14854e+06	859812	High	High	High	High	High	High	8496
Q92922	8	SMARCC1	0.443	0.0377632	0.38858	93301.2	96605.9	140109	177190	344758	435915	Peak Found	Peak Found	Peak Found	High	High	High	6599
P29992	8	GNA11	1.405	0.440393	0.942161	1.25128e+06	1.16863e+06	2.04885e+06	783788	1.08913e+06	1.30391e+06	High	High	High	High	High	High	2767
P22234	12	PAICS	0.682	0.193169	0.810055	1.17008e+06	1.38285e+06	1.77763e+06	2.09548e+06	1.9851e+06	2.1723e+06	High	High	High	High	High	High	10606
Q14393	17	GAS6	1.31	0.563745	0.964915	820044	946536	1.43106e+06	741551	759093	976801	High	High	High	High	High	High
Q8N1F7	20	NUP93	0.867	0.622455	0.979523	809347	971397	844274	1.05579e+06	1.13852e+06	1.37316e+06	High	High	High	High	High	High	9688
O14763	12	TNFRSF10B	1.085	0.828365	0.995593	7.2119e+06	6.75416e+06	6.6413e+06	5.91777e+06	5.94016e+06	6.12506e+06	High	High	High	High	High	High	8795
Q13123	15	IK	0.471	0.0303204	0.336903	982331	955181	414248	1.67316e+06	2.00647e+06	1.54966e+06	High	High	High	High	High	High	3550
Q9P2R7	14	SUCLA2	1.221	0.543714	0.959514	1.07067e+07	1.37318e+07	1.28972e+07	1.06439e+07	1.05939e+07	1.08318e+07	High	High	High	High	High	High	8803
O60749	13	SNX2	1.154	0.737731	0.988848	3.18755e+06	4.05472e+06	1.65307e+06	2.30043e+06	5.0498e+06	2.57522e+06	High	High	High	High	High	High	6643
Q9NPQ8	18	RIC8A	0.859	0.601715	0.975588	1.15e+06	631193	1.4493e+06	1.11925e+06	769361	1.73361e+06	High	High	High	High	High	High	60626
Q13948	18	CUX1	0.764	0.393355	0.922334	3.46561e+06	3.06506e+06	2.71554e+06	3.41739e+06	3.88789e+06	3.47454e+06	High	High	High	High	High	High	1523
P63151	11	PPP2R2A	1.483	0.332318	0.903644	815716	845762	1.23623e+06	677197	386999	527928	High	High	High	High	High	High	5520
Q9Y2W2	11	WBP11	0.531	0.0896935	0.598415	120599	423210	56973.7	880142	1.04078e+06	1.29899e+06	High	High	High	High	High	High	51729
O95340	20	PAPSS2	1.391	0.46684	0.944019	789022	957849	1.34212e+06	1.01917e+06	659579	419801	High	High	High	High	High	High	9060
Q9UIQ6	20	LNPEP	1.121	0.847954	0.995593	1.88687e+06	1.46997e+06	1.4338e+06	763172	1.23839e+06	923326	High	High	High	High	High	High	4012
P21266	14	GSTM3	1.589	0.210216	0.830579	1.58999e+06	1.72529e+06	2.32625e+06	1.36647e+06	1.19367e+06	1.63716e+06	High	High	High	High	High	High	2947
Q9NRY5	14	FAM114A2	0.869	0.629928	0.982518	1.55973e+06	1.15848e+06	1.00205e+06	1.25879e+06	1.89054e+06	1.17584e+06	High	High	High	High	High	High	10827
P43307	5	SSR1	0.705	0.325689	0.903644	3.28979e+07	2.55934e+07	1.20542e+07	3.34957e+07	4.30636e+07	3.41817e+07	High	High	High	High	High	High	6745
Q15631	9	TSN	0.862	0.58448	0.970972	1.48851e+06	1.5758e+06	1.36497e+06	1.86569e+06	1.58742e+06	1.5371e+06	High	High	High	High	High	High	7247
Q13418	17	ILK	1.081	0.894236	0.995593	1.43915e+06	1.55726e+06	1.72288e+06	1.60043e+06	1.2906e+06	1.717e+06	High	High	High	High	High	High	3611
P00390	14	GSR	1.358	0.447998	0.942882	1.34386e+06	1.44739e+06	2.23764e+06	1.17469e+06	891596	1.12662e+06	High	High	High	High	High	High	2936
P98095	14	FBLN2	2.215	0.0282752	0.324203	2.20799e+06	2.23089e+06	1.55656e+06	1.67748e+06	3.40625e+06	2.28218e+06	High	High	High	High	High	High	2199
Q92665	12	MRPS31	0.748	0.358273	0.906418	1.43717e+06	1.41601e+06	2.06081e+06	1.53987e+06	2.08358e+06	1.88563e+06	High	High	High	High	High	High	10240
P23219	13	PTGS1	1.477	0.295578	0.897544	2.47855e+06	2.90193e+06	4.02189e+06	2.08339e+06	1.56238e+06	2.25675e+06	High	High	High	High	High	High	5742
Q01970	15	PLCB3	0.67	0.229421	0.859108	1.15046e+06	1.0502e+06	607274	1.28974e+06	1.33137e+06	1.19435e+06	High	High	High	High	High	High	5331
Q9UBQ5	9	EIF3K	0.76	0.3881	0.918506	3.50557e+06	3.53427e+06	2.487e+06	3.98288e+06	4.11423e+06	3.89239e+06	High	High	High	High	High	High	27335
P13693	9	TPT1	1.193	0.674868	0.986585	1.85164e+06	2.23743e+06	1.18711e+06	2.15711e+06	2.02047e+06	1.54446e+06	High	High	High	High	High	High	7178
P49189	15	ALDH9A1	1.77	0.113001	0.661814	2.67679e+06	3.17399e+06	3.72686e+06	2.01838e+06	2.11508e+06	2.56634e+06	High	High	High	High	High	High	223
O15372	15	EIF3H	1.151	0.750517	0.989192	1.61647e+06	1.93183e+06	1.97701e+06	2.11874e+06	1.3731e+06	2.68347e+06	High	High	High	High	High	High	8667
Q16543	10	CDC37	1.028	0.912061	0.995593	8.9936e+06	9.0632e+06	8.21609e+06	9.08295e+06	8.51908e+06	7.81732e+06	High	High	High	High	High	High	11140
Q86Y82	10	STX12	1.38	0.380908	0.91297	7.59295e+06	7.06178e+06	5.12824e+06	4.45227e+06	4.70472e+06	3.85468e+06	High	High	High	High	High	High	23673
Q96N67	20	DOCK7	1.026	0.972311	0.998017	1.13279e+06	1.13395e+06	2.52259e+06	1.08802e+06	923404	1.20066e+06	High	High	High	High	High	High	85440
O95292	10	VAPB	1.071	0.819838	0.995593	1.59632e+07	1.59775e+07	9.73042e+06	1.46683e+07	1.69478e+07	1.37385e+07	High	High	High	High	High	High	9217
Q02790	15	FKBP4	0.903	0.694647	0.988848	868987	1.01134e+06	1.60411e+06	1.28576e+06	1.03032e+06	1.06069e+06	High	High	High	High	High	High	2288
Q9C0B1	16	FTO	0.634	0.225935	0.855538	625005	104488	22847.5	938433	724787	688396	High	High	High	High	High	High	79068
P48637	17	GSS	2.001	0.0498645	0.461911	1.83172e+06	1.98937e+06	2.6268e+06	1.17862e+06	911912	1.01671e+06	High	High	High	High	High	High	2937
Q99519	10	NEU1	1.369	0.401044	0.92545	2.62179e+06	2.60438e+06	2.94267e+06	2.58258e+06	2.25193e+06	2.61621e+06	High	High	High	High	High	High	4758
O95433	13	AHSA1	1.008	0.957352	0.998017	2.77271e+08	3.02997e+08	1.42614e+08	2.31414e+08	1.88038e+08	1.3505e+08	High	High	High	High	High	High	10598
Q6NYC8	13	PPP1R18	1.206	0.592134	0.975209	6.99857e+06	8.38498e+06	9.81057e+06	6.73065e+06	4.46462e+06	4.53185e+06	High	High	High	High	High	High	170954
Q7L1Q6	13	BZW1	0.861	0.548897	0.960012	1.49266e+06	1.65858e+06	2.08281e+06	2.26943e+06	1.79069e+06	2.29166e+06	High	High	High	High	High	High	9689
P48147	18	PREP	1.87	0.082443	0.583513	405352	512976	700109	318668	231658	186508	High	High	High	High	High	High	5550
P61011	13	SRP54	0.991	0.904612	0.995593	3.86257e+06	3.30521e+06	2.38924e+06	2.84494e+06	2.85952e+06	2.46126e+06	High	High	High	High	High	High	6729
P30405	7	PPIF	2.133	0.0337486	0.35925	6.43006e+06	7.65374e+06	5.40596e+06	2.17032e+06	4.74904e+06	2.22607e+06	High	High	High	High	High	High	10105
Q9BU23	11	LMF2	1.731	0.138717	0.712243	1.87861e+06	2.19593e+06	3.25645e+06	2.32493e+06	1.98782e+06	2.40089e+06	High	High	High	High	Peak Found	High	91289
Q9HD45	12	TM9SF3	1.446	0.308737	0.903536	2.22674e+06	2.44891e+06	3.73379e+06	1.61126e+06	1.42626e+06	2.61537e+06	High	High	High	High	High	High	56889
Q9NUQ9	11	CYRIB	0.906	0.70999	0.988848	1.04975e+06	934822	1.23259e+06	712966	1.08245e+06	1.2519e+06	High	High	High	High	High	High	51571
Q13148	9	TARDBP	0.765	0.385296	0.917388	1.19365e+06	1.28442e+06	1.60186e+06	1.59637e+06	1.51199e+06	1.9232e+06	High	High	High	High	High	High	23435
Q9H6B4	11	CLMP	0.656	0.2093	0.828672	7.41466e+06	5.71293e+06	3.10781e+06	4.65925e+06	4.56176e+06	4.75157e+06	High	High	High	High	High	High	79827
O14662	9	STX16	0.927	0.77232	0.990179	1.42945e+06	1.20279e+06	856607	1.29474e+06	1.57697e+06	1.20731e+06	High	High	High	High	High	High	8675
O95793	14	STAU1	0.779	0.372426	0.91297	2.14278e+06	1.65484e+06	1.44667e+06	2.45004e+06	2.82254e+06	2.51043e+06	High	High	High	High	High	High	6780
P30044	9	PRDX5	1.619	0.175834	0.782654	8.85789e+06	7.46272e+06	5.7417e+06	5.28285e+06	4.74804e+06	4.40754e+06	High	High	High	High	High	High	25824
Q02750	8	MAP2K1	1.159	0.748755	0.989192	1.60598e+06	938135	1.29389e+06	1.55749e+06	1.33233e+06	1.65976e+06	High	High	High	High	High	High	5604
Q6EMK4	9	VASN	0.534	0.0724602	0.548764	3.56497e+06	2.93657e+06	1.69467e+06	5.58856e+06	6.80356e+06	5.56728e+06	High	High	High	High	High	High	114990
P52630	15	STAT2	0.838	0.515936	0.954357	638216	701349	872727	1.01501e+06	1.13555e+06	1.2062e+06	High	High	High	High	High	High	6773
Q8TD55	11	PLEKHO2	1.083	0.9061	0.995593	1.89371e+06	1.93503e+06	1.05847e+06	1.79673e+06	1.63127e+06	1.20054e+06	High	High	High	High	High	High	80301
O75477	9	ERLIN1	1.151	0.756219	0.989646	1.56547e+06	1.93804e+06	2.87292e+06	1.43464e+06	1.58881e+06	2.08873e+06	High	High	High	High	High	High
P22307	17	SCP2	0.769	0.459243	0.944019	6.31724e+06	6.27725e+06	6.20931e+06	6.79477e+06	8.02629e+06	8.85626e+06	High	High	High	High	High	High	6342
P51608	15	MECP2	1.37	0.452186	0.944019	1.62698e+06	1.3809e+06	1.43755e+06	1.08133e+06	1.01497e+06	623167	High	High	High	High	High	High	4204
P60900	12	PSMA6	1.086	0.788725	0.992163	9.40177e+06	9.14254e+06	8.20677e+06	1.05941e+07	1.25063e+07	1.11585e+07	High	High	High	High	High	High	5687
P06753	2	TPM3	1.588	0.171133	0.782654	2.76198e+07	2.20085e+07	5.16094e+06	1.3912e+07	1.49536e+07	1.37416e+07	High	High	High	High	High	High	7170
Q9UQE7	17	SMC3	0.633	0.238947	0.870873		25185.6	134027	582668	439600	546163	Peak Found	Peak Found	Peak Found	High	High	High	9126
P17936	11	IGFBP3	1.135	0.691228	0.988449	2.63178e+08	2.22649e+08	2.29897e+08	2.56366e+08	2.71368e+08	2.34543e+08	High	High	High	High	High	High	3486
Q9NX58	10	LYAR	0.541	0.0584345	0.500962	1.10893e+06	1.03493e+06	716230	1.70726e+06	2.15154e+06	1.87995e+06	High	High	High	High	High	High	55646
O00487	8	PSMD14	1.227	0.624974	0.98005	1.40505e+06	1.76178e+06	2.28464e+06	1.12693e+06	1.16936e+06	1.29406e+06	High	High	High	High	High	High	10213
Q15404	10	RSU1	0.912	0.76828	0.989646	4.13985e+06	4.42013e+06	3.24872e+06	4.18313e+06	3.83444e+06	4.15945e+06	High	High	High	High	High	High	6251
Q8NE71	15	ABCF1	1.071	0.914629	0.995593	1.28849e+06	1.31575e+06	1.00233e+06	1.67373e+06	1.93232e+06	2.16917e+06	High	High	High	High	High	High	23
Q02880	13	TOP2B	0.717	0.417592	0.932624	170635	165816	341049	357714	329899	482158	High	High	High	High	High	High	7155
P09914	12	IFIT1	5.388	7.73079e-06	0.000181642	725612	597196	1.02613e+06	62206	37200	108026	High	High	High	Peak Found	Peak Found	Peak Found	3434
Q7Z7H5	5	TMED4	1.279	0.501714	0.947718	8.39928e+06	7.16606e+06	5.14346e+06	4.77126e+06	5.8304e+06	5.29303e+06	High	High	High	High	High	High	222068
Q9Y520	23	PRRC2C	0.827	0.480849	0.944019	1.88613e+06	3.44346e+06	1.88919e+06	1.76558e+06	2.50494e+06	2.28261e+06	High	High	High	High	High	High	23215
Q96CM8	12	ACSF2	1.447	0.339139	0.903644	5.7588e+06	5.26857e+06	4.09076e+06	5.7082e+06	6.69472e+06	5.25539e+06	High	High	High	High	High	High	80221
Q9H223	12	EHD4	1.012	0.936091	0.998017	2.34545e+06	2.20908e+06	3.36004e+06	2.33414e+06	1.82853e+06	2.3162e+06	High	High	High	High	High	High	30844
Q12959	14	DLG1	0.888	0.656574	0.986031	1.26912e+06	1.25522e+06	579764	770002	1.10568e+06	751812	High	High	High	High	High	High	1739
Q12884	14	FAP	0.806	0.496334	0.945547	1.15003e+06	1.56692e+06	1.93292e+06	1.72076e+06	1.55151e+06	2.01919e+06	High	High	High	High	High	High	2191
O60443	17	GSDME	1.31	0.495245	0.945547	4.973e+06	6.23978e+06	3.26741e+06	6.77772e+06	5.05341e+06	4.28659e+06	High	High	High	High	High	High	1687
Q96S52	11	PIGS	1.034	0.987794	0.998647	2.65648e+06	2.59461e+06	2.44993e+06	2.42481e+06	2.73618e+06	2.58529e+06	High	High	High	High	High	High	94005
O95678	2	KRT75	13.169	3.5083e-14	8.89961e-13	9.84893e+06	851448		259659	255818	173785	High	High		Peak Found	Peak Found	Peak Found	9119
Q9H6S3	13	EPS8L2	1.611	0.195638	0.813337	3.22096e+06	2.87e+06	2.69115e+06	2.34915e+06	2.24403e+06	2.21443e+06	High	High	High	High	High	High	64787
Q9H8Y8	8	GORASP2	1.265	0.566665	0.966427	3.61698e+06	3.28415e+06	2.48651e+06	2.21741e+06	2.91398e+06	2.70089e+06	High	High	High	High	High	High	26003
P61764	15	STXBP1	1.582	0.20806	0.827825	2.83252e+06	1.06494e+06	2.57861e+06	2.21981e+06	2.18417e+06	1.89886e+06	High	High	High	High	High	High	6812
O43399	11	TPD52L2	1.854	0.0803978	0.575431	9.04129e+06	8.29793e+06	4.00632e+06	7.11399e+06	3.94568e+06	2.86088e+06	High	High	High	High	High	High	7165
O60271	17	SPAG9	0.818	0.509704	0.951992	1.17127e+06	921328	457226	1.27653e+06	1.49858e+06	1.09975e+06	High	High	High	High	High	High	9043
Q9BUJ2	16	HNRNPUL1	1.184	0.759409	0.989646	856430	703698	1.36229e+06	500259	708041	1.04866e+06	High	High	High	High	High	High	11100
P29323	13	EPHB2	1.397	0.40589	0.92634	579480	678864	529208	422236	518442	826489	High	High	High	High	High	High	2048
Q9UL25	11	RAB21	1.473	0.267406	0.885638	2.16652e+06	2.21761e+06	3.07885e+06	1.72816e+06	1.76034e+06	2.22139e+06	High	High	High	High	High	High	23011
P30520	12	ADSS2	1.034	0.995112	0.999658	531911	634226	897672	658210	587883	957034	High	High	High	High	High	High	159
P08243	18	ASNS	0.942	0.78092	0.992158	1.44829e+06	2.07028e+06	2.146e+06	816604	807913	940075	High	Peak Found	High	High	High	High	440
Q9UJS0	10	SLC25A13	1.042	0.982471	0.998647	3.1099e+06	2.82167e+06	2.75203e+06	2.78137e+06	3.55034e+06	3.19738e+06	High	High	High	High	High	High	10165
P32456	10	GBP2	1.588	0.277661	0.890226	1.2075e+06	1.13911e+06	1.34613e+06	1.08486e+06	652958	761745	High	High	High	High	High	High	2634
Q15050	11	RRS1	0.541	0.0436854	0.426881	1.54731e+06	1.41113e+06	1.02079e+06	1.97536e+06	2.32889e+06	2.2322e+06	High	High	High	High	High	High	23212
O15427	8	SLC16A3	1.236	0.519574	0.954357	9.13013e+06	1.00488e+07	1.32428e+07	8.00672e+06	7.19602e+06	8.90654e+06	High	High	High	High	High	High	9123
O00423	15	EML1	1.438	0.336636	0.903644	3.12483e+06	2.80323e+06	1.96112e+06	2.69227e+06	2.9843e+06	2.49733e+06	High	High	High	High	High	High	2009
P25398	7	RPS12	0.771	0.471122	0.944019	7.59759e+06	8.12355e+06	5.57224e+06	8.61648e+06	9.7542e+06	9.48213e+06	High	High	High	High	High	High	6206
Q13425	14	SNTB2	1.157	0.790793	0.992163	1.18407e+06	898740	1.427e+06	1.27727e+06	745730	939670	High	High	High	High	High	High	6645
Q8IYB3	7	SRRM1	0.518	0.0547416	0.490365	3.34303e+06	3.08216e+06	1.99874e+06	4.86996e+06	6.33625e+06	4.77247e+06	High	High	High	High	High	High	10250
Q9P2R3	15	ANKFY1	1.459	0.370893	0.91297	1.42172e+06	1.19742e+06	980374	1.23602e+06	1.16827e+06	1.12762e+06	High	High	High	High	High	High	51479
Q7Z460	14	CLASP1	0.654	0.245244	0.874036	425838	414909	180293	601036	638845	623887	High	High	High	High	High	High	23332
P19022	11	CDH2	0.541	0.0581928	0.500962	1.10602e+06	1.28507e+06	2.17486e+06	1.65025e+06	1.85107e+06	1.82981e+06	High	High	High	High	High	High	1000
P46783	8	RPS10	0.716	0.348524	0.904112	1.79727e+07	1.73412e+07	1.61146e+07	2.32168e+07	2.34736e+07	2.60622e+07	High	High	High	High	High	High	6204
P30038	12	ALDH4A1	1.724	0.201167	0.817936	808008	821169	1.11281e+06	653630	744040	983054	High	High	High	High	High	High	8659
O15511	6	ARPC5	0.749	0.420376	0.932819	1.62863e+07	1.39956e+07	8.29194e+06	1.83287e+07	1.92322e+07	1.50305e+07	High	High	High	High	High	High	10092
P19013	11	KRT4	0.867	0.589691	0.974546	1.5381e+06	1.1134e+06	499691	683613	1.47645e+06	512879	High	High	Peak Found	Peak Found	High	Peak Found
O75828	8	CBR3	0.702	0.29267	0.89501	6.78529e+06	1.16699e+06	676635	1.06708e+06	959937	816497	High	High	Peak Found	High	High	High	874
Q99615	17	DNAJC7	0.771	0.446638	0.942882	589695	1.18652e+06	487758	730155	737033	767524	High	High	High	High	High	High	7266
P40189	13	IL6ST	0.719	0.25016	0.876247	1.98727e+06	2.04858e+06	1.79606e+06	1.71513e+06	1.76348e+06	1.67662e+06	High	High	High	High	High	High	3572
P30740	15	SERPINB1	1.513	0.219242	0.844699	1.46105e+07	1.77179e+07	1.45097e+07	1.53194e+07	2.03399e+07	1.65717e+07	High	High	High	High	High	High	1992
Q8WUM0	16	NUP133	0.685	0.296914	0.897544	521561	425142	417881	754908	724956	708568	Peak Found	High	High	High	High	High	55746
P26440	15	IVD	2.321	0.0136694	0.191605	4.34835e+07	5.76471e+07	3.02711e+07	3.83426e+07	4.26968e+07	3.79829e+07	High	High	High	High	High	High
Q92820	10	GGH	0.56	0.0703572	0.543105	1.55789e+06	1.53266e+06	1.72958e+06	2.86063e+06	2.89042e+06	3.45647e+06	High	High	High	High	High	High	8836
P31153	12	MAT2A	0.798	0.475658	0.944019	1.05066e+06	652734	1.35877e+06	1.36968e+06	1.42793e+06	1.6144e+06	High	High	High	High	High	High	4144
Q5SW79	15	CEP170	0.809	0.535633	0.958977	4.08182e+06	4.80567e+06	4.29071e+06	4.93161e+06	4.40466e+06	4.20135e+06	High	High	Peak Found	High	High	Peak Found	9859
Q9UI12	13	ATP6V1H	1.421	0.439338	0.942161	856118	1.20626e+06	1.32897e+06	581127	611650	950245	High	High	High	High	Peak Found	High	51606
Q9Y3B8	9	REXO2	0.98	0.890942	0.995593	2.83896e+06	2.73626e+06	1.41993e+06	2.69085e+06	2.54345e+06	2.35379e+06	High	High	High	High	High	High	25996
P62241	10	RPS8	1.313	0.412879	0.929827	8.74916e+06	1.07211e+07	1.60578e+07	8.64223e+06	7.06225e+06	8.27145e+06	High	High	High	High	High	High	6202
Q03405	8	PLAUR	0.654	0.182388	0.794416	1.3879e+06	1.28185e+06	670705	1.65094e+06	2.30796e+06	2.05551e+06	High	High	High	High	High	High	5329
P62753	9	RPS6	1.099	0.762016	0.989646	1.20087e+07	1.37021e+07	2.05235e+07	1.21818e+07	1.06042e+07	1.22687e+07	High	High	High	High	High	High	6194
O76021	13	RSL1D1	1.003	0.909929	0.995593	1.64262e+06	1.85481e+06	2.37524e+06	1.09007e+06	1.90421e+06	2.1029e+06	High	High	High	High	High	High	26156
Q9Y6I3	10	EPN1	0.86	0.617453	0.979523	1.5926e+06	1.60485e+06	1.00416e+06	1.69648e+06	2.77142e+06	1.54836e+06	High	High	High	High	High	High	29924
O75746	9	SLC25A12	1.72	0.17348	0.782654	511024	723418	1.20259e+06	549590	327079	555285	High	High	High	High	High	High	8604
Q63HN8	20	RNF213	1.339	0.480941	0.944019	396163	384132	480134				High	Peak Found	High	High	Peak Found	Peak Found	57674
P27635	8	RPL10	1.061	0.86851	0.995593	6.12355e+06	6.40092e+06	7.28116e+06	6.55649e+06	6.63209e+06	5.81003e+06	High	High	High	High	High	High	6134
P08754	5	GNAI3	0.795	0.464001	0.944019	791235	968473	679117	1.21856e+06	1.64816e+06	1.39011e+06	High	High	High	High	High	High	2773
P20645	7	M6PR	0.73	0.336567	0.903644	4.7706e+06	4.09976e+06	2.37959e+06	6.47497e+06	6.1587e+06	5.31225e+06	High	High	High	High	High	High	4074
Q15363	6	TMED2	1.571	0.240041	0.871317	3.85386e+06	4.29682e+06	7.413e+06	2.58098e+06	2.89732e+06	4.41316e+06	High	High	High	High	High	High	10959
Q5H9R7	16	PPP6R3	0.731	0.338806	0.903644	689038	739664	528221	1.09495e+06	1.0091e+06	900587	High	High	High	High	High	High	55291
Q9H488	8	POFUT1	1.406	0.347873	0.904059	5.01863e+06	4.64306e+06	3.92345e+06	3.91958e+06	4.58478e+06	4.20755e+06	High	High	High	High	High	High	23509
Q01844	7	EWSR1	0.628	0.18846	0.801508	7.40075e+06	6.89622e+06	4.07341e+06	1.10599e+07	1.16899e+07	8.57445e+06	High	High	High	High	High	High	2130
Q8N8S7	14	ENAH	0.808	0.48826	0.944394	845650	1.15349e+06	1.29243e+06	1.23877e+06	1.10861e+06	1.14664e+06	High	High	High	High	High	High	55740
P28070	7	PSMB4	1.122	0.824052	0.995593	3.18202e+06	3.60436e+06	4.70919e+06	3.04964e+06	2.79443e+06	3.13892e+06	High	High	High	High	High	High	5692
Q08170	6	SRSF4	0.74	0.321544	0.903644	1.40467e+06	729343	1.1763e+06	1.90754e+06	1.26471e+06	2.06075e+06	High	High	High	High	High	High	6429
O75340	8	PDCD6	1.074	0.925208	0.996777	3.83083e+06	4.06354e+06	3.41412e+06	3.00943e+06	2.77071e+06	3.47201e+06	High	High	High	High	High	High	10016
P28161	8	GSTM2	1.078	0.902016	0.995593	2.94372e+06	2.6628e+06	2.02177e+06	3.25556e+06	2.37615e+06	2.09655e+06	High	High	High	High	High	High	2946
Q96CV9	17	OPTN	1.397	0.462161	0.944019	917234	2.08088e+06	658553	1.44305e+06	659263	233584	High	High	High	High	High	High	10133
Q6UY14	17	ADAMTSL4	1.845	0.0775022	0.566735	7.56067e+06	1.85688e+06	896351	1.68205e+06	1.65851e+06	1.40374e+06	High	High	High	High	High	High	54507
P55263	10	ADK	1.086	0.951766	0.998017	813722	1.03141e+06	1.52862e+06	696440	758253	1.06922e+06	High	High	High	High	High	High	132
O14880	3	MGST3	1.993	0.0537386	0.483647	493946	4.49532e+06	7.26716e+06	492173	704088	1.05666e+06	High	High	High	High	High	High	4259
O14786	14	NRP1	0.542	0.0884914	0.598415	173039	190755	167239	679450	752588	694414	Peak Found	Peak Found	Peak Found	High	High	High	8829
P25787	7	PSMA2	1.067	0.920076	0.99653	2.60812e+06	2.41736e+06	4.06037e+06	2.94111e+06	2.41679e+06	3.28602e+06	High	High	High	High	High	High	5683
Q99627	7	COPS8	0.764	0.334109	0.903644	2.04246e+06	1.81562e+06	1.61081e+06	2.37246e+06	2.44513e+06	2.40196e+06	High	High	High	High	High	High	10920
Q5T1M5	12	FKBP15	0.731	0.342783	0.903644	582673	880666	478012	712499	1.1195e+06	808828	High	High	High	High	High	High	23307
Q9UGV2	9	NDRG3	0.905	0.723008	0.988848	3.93006e+06	3.86893e+06	4.71065e+06	6.93066e+06	5.87415e+06	2.93582e+06	High	High	High	High	High	High	57446
Q96T23	17	RSF1	0.578	0.119825	0.678248	568218	551824	107072	723565	1.11969e+06	813887	High	High	High	High	High	High	51773
Q9UHD9	5	UBQLN2	0.84	0.54236	0.959514	2.0482e+06	2.07263e+06	858935	2.6673e+06	2.44238e+06	1.45369e+06	High	High	High	High	High	High	29978
Q5SSJ5	15	HP1BP3	1.001	0.972993	0.998017	1.04871e+07	1.14847e+07	1.39497e+07	9.92626e+06	8.46068e+06	9.37466e+06	High	High	High	High	High	High	50809
Q92734	8	TFG	0.993	0.922136	0.996747	5.55251e+06	5.67117e+06	3.30328e+06	4.97147e+06	5.04298e+06	3.89643e+06	High	High	High	High	High	High	10342
Q9Y4P3	17	TBL2	1.543	0.260316	0.878344	1.29728e+06	1.52548e+06	2.1412e+06	1.07119e+06	982801	1.14948e+06	High	High	High	High	High	High	26608
P05387	6	RPLP2	0.713	0.308298	0.903536	7.17897e+06	5.362e+06	2.14474e+06	5.64801e+06	1.19201e+07	7.00839e+06	High	High	High	High	High	High	6181
Q16630	10	CPSF6	0.669	0.179617	0.791502	1.29624e+06	1.23009e+06	1.1606e+06	2.25472e+06	2.03322e+06	2.22772e+06	High	High	High	High	High	High	11052
Q96M27	7	PRRC1	0.991	0.895944	0.995593	3.33856e+06	3.20919e+06	3.13884e+06	3.3616e+06	3.26104e+06	4.00125e+06	High	High	High	High	High	High	133619
P32189	10	GK	1.898	0.121685	0.681001	1.20133e+06	1.05692e+06	2.05918e+06	821996	601963	809923	High	High	High	High	High	High	2710
Q9BZG1	11	RAB34	1.198	0.67527	0.986585	4.33879e+06	4.13486e+06	5.57016e+06	3.9145e+06	3.37802e+06	3.84448e+06	High	High	High	High	High	High	83871
O60832	12	DKC1	1.04	0.97954	0.998647	413010	696463	1.08171e+06	656018	2.19436e+06	839484	High	High	High	High	High	High	1736
P06865	12	HEXA	1.729	0.180923	0.792989	1.5558e+06	1.58496e+06	2.1614e+06	837188	733918	1.12038e+06	High	High	High	High	High	High	3073
P11766	8	ADH5	1.337	0.451551	0.944019	2.13338e+06	2.91636e+06	3.30879e+06	2.33931e+06	1.77238e+06	2.13169e+06	High	High	High	High	High	High	128
A0A0B4J2D5	8	GATD3B	1.528	0.262837	0.878344	3.72826e+06	3.34973e+06	3.52998e+06	2.515e+06	2.3231e+06	2.38898e+06	High	High	High	High	High	High	8209; 102724023
P52926	7	HMGA2	1.91	0.0572069	0.499698	2.9694e+07	2.83728e+07	1.56624e+07	1.51342e+07	1.2752e+07	1.05403e+07	High	High	High	High	High	High	8091
P49915	14	GMPS	0.803	0.452602	0.944019	2.38414e+06	1.77934e+06	1.49612e+06	3.8557e+06	3.0698e+06	2.88991e+06	High	High	High	High	High	High	8833
P26232	3	CTNNA2	0.496	0.0269611	0.313117	1.89546e+06	960218	1.0285e+06	2.35011e+06	2.57814e+06	1.56099e+06	High	High	High	High	High	High	1496
P17812	12	CTPS1	0.877	0.652464	0.986031	3.40117e+06	3.57271e+06	4.60332e+06	4.22969e+06	3.28886e+06	3.68027e+06	High	High	High	High	High	High	1503
Q71UI9	3	H2AZ2	0.21	7.11414e-06	0.000168379	5.09756e+06	4.92078e+06	4.18129e+06	1.75762e+07	2.31258e+07	2.57736e+07	High	High	High	High	High	High	94239
Q9Y5X1	12	SNX9	1.112	0.866085	0.995593	669724	670127	734620	806050	556291	740342	High	High	High	High	High	High	51429
Q9Y6Y8	19	SEC23IP	1.082	0.892209	0.995593	2.15783e+06	2.40783e+06	1.63798e+06	3.80931e+06	4.05292e+06	3.48084e+06	High	High	High	High	High	High	11196
O43293	10	DAPK3	1.068	0.967966	0.998017	866224	1.61777e+06	868419	961991	1.09286e+06	1.02235e+06	High	High	High	High	High	High	1613
Q9UHL4	13	DPP7	1.727	0.168717	0.781937	814606	1.15994e+06	1.05402e+06	227110	389768	220636	High	High	High	High	High	High	29952
Q7Z2W4	13	ZC3HAV1	1.223	0.618217	0.979523	3.11931e+06	2.7446e+06	2.3674e+06	1.73923e+06	1.46028e+06	1.28391e+06	High	High	High	High	High	High	56829
O43823	12	AKAP8	0.499	0.0310778	0.343002	1.35264e+06	1.11956e+06	1.12758e+06	2.07236e+06	2.00562e+06	2.51084e+06	High	High	High	High	High	High	10270
Q15042	14	RAB3GAP1	1.297	0.532428	0.95807	1.27668e+06	1.30943e+06	1.72535e+06	1.18857e+06	1.12628e+06	1.34245e+06	High	High	High	High	High	High	22930
Q9UNH7	13	SNX6	1.117	0.815206	0.995593	3.14319e+06	3.33478e+06	2.8019e+06	3.02689e+06	2.54134e+06	2.6434e+06	High	High	High	High	High	High	58533
Q03518	11	TAP1	2.611	0.0156653	0.211814	1.72713e+06	1.85209e+06	2.49724e+06	1.18421e+06	440256	495093	High	High	High	High	High	High	6890
Q14318	9	FKBP8	0.942	0.771131	0.990179	967991	1.07908e+06	1.32525e+06	979797	1.21254e+06	1.38356e+06	High	High	High	High	High	High	23770
O75351	10	VPS4B	0.93	0.721693	0.988848	1.99747e+06	2.03542e+06	1.08618e+06	2.02696e+06	1.88216e+06	1.57168e+06	High	High	High	High	High	High	9525
Q9UBW8	10	COPS7A	0.944	0.891944	0.995593	1.21559e+07	1.31362e+07	7.02432e+06	1.63233e+07	1.65879e+07	1.29763e+07	High	High	High	High	High	High	50813
Q66K74	11	MAP1S	1.896	0.0896071	0.598415	280534	319510	717006	216135	104094	173210	High	High	High	High	Peak Found	High	55201
Q9NQG5	10	RPRD1B	0.588	0.133051	0.703165	770472	604138	488819	1.30864e+06	1.31876e+06	1.20468e+06	High	High	High	High	High	High	58490
Q9UHY1	10	NRBP1	0.789	0.480156	0.944019	465621	516895	670517	751577	680752	819282	High	High	High	High	High	High	29959
Q8N1N4	11	KRT78	1.002	0.944079	0.998017	647601	650369	969444	611764	650967	793696	High	High	High	High	High	High	196374
Q01130	6	SRSF2	0.584	0.127599	0.697608	1.49703e+07	1.33343e+07	1.00176e+07	2.00417e+07	2.5576e+07	1.89928e+07	High	High	High	High	High	High	6427
P00492	12	HPRT1	0.721	0.28745	0.891582	2.8614e+06	2.14081e+06	1.96635e+06	2.30886e+06	2.46178e+06	3.26256e+06	High	High	High	High	High	High	3251
P63208	11	SKP1	0.938	0.76133	0.989646	2.90444e+06	2.439e+06	1.01685e+06	2.28423e+06	2.56165e+06	1.7496e+06	High	High	High	High	High	High	6500
Q14498	13	RBM39	0.677	0.247438	0.874036	6.83722e+06	7.37402e+06	7.54457e+06	4.65786e+06	6.99615e+06	4.27005e+06	High	High	High	High	High	High	9584
Q16836	9	HADH	1.094	0.851826	0.995593	2.64902e+06	2.5353e+06	3.03816e+06	2.95977e+06	2.62975e+06	2.38774e+06	High	High	High	High	High	High	3033
O14746	17	TERT	0.931	0.760926	0.989646	859867	592084	720540	983143	715992	730298	High	High	High	High	High	High	7015
P49902	12	NT5C2	1.387	0.413734	0.93063	720500	727485	1.02276e+06	710773	598508	582140	High	High	High	High	High	High	22978
P46977	15	STT3A	1.019	0.967544	0.998017	2.27203e+06	2.69896e+06	4.28555e+06	2.41835e+06	2.13914e+06	2.72158e+06	High	High	High	High	High	High	3703
O00116	15	AGPS	0.916	0.804217	0.994145	291489	275635	1.20224e+06	400096	448531	967468	High	High	High	High	High	High	8540
P38159	6	RBMX	0.523	0.0593912	0.502939	3.25804e+06	2.96937e+06	3.31795e+06	4.82697e+06	6.24975e+06	7.26878e+06	High	High	High	High	High	High	27316
Q8IXB1	14	DNAJC10	1.228	0.653506	0.986031	693078	762148	1.60298e+06	671229	582412	1.22758e+06	High	High	High	High	High	High	54431
Q9BVJ6	16	UTP14A	0.546	0.0805553	0.57584	829398	683079	102932	481757	1.08838e+06	1.05811e+06	High	High	High	High	High	High	10813
Q9BRK3	15	MXRA8	0.471	0.0288713	0.329064	2.90303e+06	2.77848e+06	2.76581e+06	3.31711e+06	3.94321e+06	3.62299e+06	High	High	High	High	High	High	54587
P37837	14	TALDO1	1.25	0.499873	0.947684	9.57778e+06	1.18229e+07	1.23383e+07	8.45523e+06	7.02073e+06	6.92827e+06	High	High	High	High	High	High	6888
O95232	11	LUC7L3	0.59	0.102219	0.638514	1.96063e+06	1.74032e+06	1.04334e+06	2.76614e+06	2.93343e+06	2.18371e+06	High	High	High	High	High	High	51747
Q6P9B6	10	MEAK7	1.046	0.998809	0.999951	1.04464e+06	608057	1.38325e+06	954170	955449	1.08223e+06	High	High	High	High	High	High	57707
Q8IUE6	3	H2AC21	0.212	8.50613e-06	0.000199043	5.16804e+06	3.67828e+06	2.98162e+06	1.54937e+07	1.73587e+07	1.42348e+07	High	High	High	High	High	High	317772
P17302	8	GJA1	0.785	0.460966	0.944019	845731	948016	1.25898e+06	1.21531e+06	1.26469e+06	1.60845e+06	High	High	High	High	High	High	2697
Q96PK6	14	RBM14	0.948	0.798737	0.994145	2.39853e+06	2.3425e+06	2.97409e+06	2.67475e+06	2.68484e+06	3.21742e+06	High	High	High	High	High	High	10432; 100526737
Q99729	8	HNRNPAB	0.372	0.0050953	0.0861879	2.78292e+06	2.36465e+06	1.65388e+06	5.11086e+06	7.00113e+06	6.12426e+06	High	High	High	High	High	High	3182
Q15599	12	SLC9A3R2	0.685	0.233753	0.862914	2.58002e+06	2.43861e+06	2.0065e+06	2.91732e+06	3.62642e+06	3.01105e+06	High	High	High	High	High	High	9351
P49593	9	PPM1F	1.093	0.858847	0.995593	585983	548603	632672	835821	589925	748597	High	High	High	High	High	High	9647
O43854	9	EDIL3	0.309	0.000993533	0.0209409	215209	237673	231445	522749	655882	1.02952e+06	Peak Found	Peak Found	High	High	High	High	10085
P10515	13	DLAT	1.358	0.41138	0.929827	1.68632e+06	1.92485e+06	2.49101e+06	1.2665e+06	1.31505e+06	1.76626e+06	High	High	High	High	High	High	1737
Q9H6T3	15	RPAP3	0.643	0.213435	0.83501	878619	814700	594373	1.10978e+06	1.281e+06	1.12423e+06	High	High	Peak Found	High	High	High	79657
Q9UNZ2	12	NSFL1C	0.958	0.88246	0.995593	4.08157e+06	4.35639e+06	2.79252e+06	5.07523e+06	4.19872e+06	3.42126e+06	High	High	High	High	High	High	55968
P23368	12	ME2	1.676	0.218114	0.84319	1.32494e+06	1.14898e+06	1.746e+06	386430	732867	958132	High	High	High	High	High	High	4200
Q8IWA5	11	SLC44A2	1.046	0.959721	0.998017	3.03795e+06	2.30244e+06	3.74782e+06	2.73774e+06	2.42838e+06	3.02763e+06	High	High	High	High	High	High	57153
Q96KG9	14	SCYL1	1.274	0.512536	0.953145	488944	334266	739001	301805	464875	420490	High	High	High	Peak Found	High	High	57410
P50148	5	GNAQ	1.111	0.738434	0.989036	2.9395e+07	2.14726e+07	1.3388e+07	2.27315e+07	1.47327e+07	8.90743e+06	High	High	High	High	High	High	2776
O00764	10	PDXK	1.271	0.61232	0.976143	983752	1.34767e+06	1.22919e+06	874712	667005	1.11687e+06	High	High	High	High	High	High	8566
P0DP25	8	CALM3	1.059	0.84388	0.995593	2.02638e+07	2.46223e+07	1.90989e+07	1.19093e+07	3.839e+07	1.49507e+07	High	High	High	High	High	High	808; 805; 801
Q02252	14	ALDH6A1	1.698	0.166332	0.777849	4.78964e+06	5.15699e+06	1.46237e+06	5.86021e+06	5.84986e+06	4.92e+06	High	High	High	High	High	High	4329
Q9NX62	9	IMPAD1	1.032	0.986774	0.998647	1.78632e+06	1.69863e+06	1.3783e+06	1.33949e+06	1.7619e+06	1.69886e+06	High	High	High	High	High	High	54928
Q9UBV2	12	SEL1L	1.351	0.408285	0.928345	1.81907e+06	1.2854e+06	1.6601e+06	1.60481e+06	1.29724e+06	1.76389e+06	High	High	High	High	High	High	6400
Q9NX40	10	OCIAD1	1.053	0.856713	0.995593	8.51527e+06	8.19465e+06	5.20789e+06	6.87793e+06	8.2013e+06	6.73486e+06	High	High	High	High	High	High	54940
Q9UHX1	12	PUF60	0.869	0.635187	0.982518	994477	1.16709e+06	1.48519e+06	1.26443e+06	1.28236e+06	1.59004e+06	High	High	High	High	High	High	22827
Q86WV6	9	STING1	0.981	0.978856	0.998647	4.10434e+07	3.47631e+07	3.81256e+07	3.88286e+07	3.28465e+07	3.90291e+07	High	High	High	High	High	High	340061
O43847	17	NRDC	0.956	0.880571	0.995593	522707	334684	985220	532310	348861	359507	High	High	High	High	High	High
Q13619	13	CUL4A	1.208	0.651877	0.986031	2.5855e+06	2.82169e+06	2.42402e+06	2.52978e+06	2.32816e+06	1.8174e+06	High	High	High	Peak Found	Peak Found	High	8451
P61758	10	VBP1	0.777	0.399074	0.92545	2.09861e+06	1.88769e+06	1.21854e+06	2.63408e+06	2.55706e+06	2.08382e+06	High	High	High	High	High	High	7411
Q6ZRP7	11	QSOX2	0.738	0.374001	0.91297	824261	438226	460310	681637	885280	884564	High	High	High	High	High	High	169714
Q9HBR0	14	SLC38A10	1.322	0.459501	0.944019	2.68074e+06	2.11504e+06	1.61255e+06	3.14855e+06	3.21335e+06	2.52859e+06	High	High	High	Peak Found	Peak Found	High	124565
Q08209	9	PPP3CA	1.044	0.979405	0.998647	1.40501e+06	1.58512e+06	1.71898e+06	1.70247e+06	1.41155e+06	1.54128e+06	High	High	High	High	High	High	5530
Q9P266	15	JCAD	1.172	0.761541	0.989646	1.27537e+06	1.18852e+06	689079	1.17057e+06	900484	549124	High	High	High	High	High	High	57608
P84157	7	MXRA7	1.125	0.711214	0.988848	2.16933e+07	2.25826e+07	1.28653e+07	1.75195e+07	1.97862e+07	1.39848e+07	High	High	High	High	High	High	439921
Q6NUQ4	14	TMEM214	1.107	0.854416	0.995593	1.33468e+06	1.23688e+06	1.62443e+06	1.1532e+06	1.09502e+06	1.43952e+06	High	High	High	High	High	High	54867
P43034	16	PAFAH1B1	1.356	0.408834	0.928345	2.21783e+06	1.33409e+06	3.0412e+06	1.64575e+06	1.13998e+06	1.67294e+06	High	High	High	High	High	High	5048
P10155	12	RO60	1.48	0.359098	0.906418	880625	1.03366e+06	1.82851e+06	734017	571990	630577	High	High	High	High	High	High	6738
Q15113	11	PCOLCE	0.686	0.27291	0.8899	1.08965e+06	1.17143e+06	1.25431e+06	780019	1.04584e+06	2.34481e+06	Peak Found	Peak Found	Peak Found	High	High	High	5118
P68036	4	UBE2L3	0.887	0.71155	0.988848	4.60903e+06	4.37028e+06	2.12019e+06	5.11773e+06	4.50602e+06	3.58196e+06	High	High	High	High	High	High	7332
Q96T76	13	MMS19	1.149	0.703876	0.988848	289051	330246	598374	282503	216836	267834	High	High	High	High	High	High	64210
P61221	15	ABCE1	1.207	0.698677	0.988848	951778	1.09486e+06	1.21216e+06	806034	745704	859757	High	High	High	High	High	High	6059
P61006	4	RAB8A	1.065	0.921017	0.99653	1.25495e+06	1.39893e+06	2.00099e+06	1.29388e+06	1.25996e+06	1.5632e+06	High	High	High	High	High	High	4218
O94855	18	SEC24D	1.132	0.744034	0.989192	284019	494676	682320	363428	276127	523605	High	High	High	High	High	High	9871
P98175	13	RBM10	0.547	0.0868116	0.593195	1.02695e+06	950858	637755	1.49447e+06	1.70169e+06	1.24882e+06	High	High	High	High	High	High	8241
O14653	6	GOSR2	0.865	0.596223	0.975567	705511	528308	550767	992497	2.13872e+06	1.24464e+06	High	High	High	High	High	High	9570
Q9H0X4	9	FAM234A	0.824	0.53913	0.959514	1.15974e+06	1.06015e+06	721742	1.16916e+06	1.33198e+06	1.73316e+06	High	High	High	High	High	High	83986
Q9NX63	8	CHCHD3	0.945	0.893157	0.995593	9.7731e+06	8.89336e+06	5.31766e+06	9.53335e+06	1.08938e+07	8.72461e+06	High	High	High	High	High	High	54927
P36405	8	ARL3	0.696	0.256858	0.878095	2.54476e+06	1.74408e+06	2.63586e+06	2.00046e+06	2.97445e+06	3.27881e+06	High	High	High	High	High	High	403
P30085	9	CMPK1	1.304	0.510922	0.952869	4.16499e+06	4.36312e+06	2.88824e+06	3.27566e+06	2.94004e+06	3.05408e+06	High	High	High	High	High	High	51727
P69905	7	HBA1	1.524	0.21171	0.831127	5.11266e+07	4.2527e+07	2.75286e+07	1.54286e+07	3.68511e+07	2.88534e+07	High	High	High	High	High	High	3040; 3039
Q9Y5K6	13	CD2AP	1.009	0.913493	0.995593	1.23194e+06	1.02614e+06	883820	1.17403e+06	1.18079e+06	869645	High	High	High	High	High	High	23607
O75348	4	ATP6V1G1	0.836	0.489742	0.944394	2.74814e+06	2.29126e+06	1.10093e+06	2.44604e+06	1.53664e+06	897789	High	High	High	High	High	High	9550
P46063	16	RECQL	1.144	0.82309	0.995593	611305	672499	1.02853e+06	1.34762e+06	1.081e+06	894302	High	High	High	High	High	High	5965
O43294	12	TGFB1I1	0.554	0.0847177	0.590142	4.33609e+06	5.87262e+06	3.66561e+06	3.72749e+06	3.59007e+06	4.07578e+06	High	High	High	High	High	High	7041
P62280	11	RPS11	1.211	0.559822	0.964466	8.08091e+06	9.3462e+06	1.30603e+07	8.77095e+06	7.3388e+06	8.11881e+06	High	High	High	High	High	High	6205
Q9Y6W5	10	WASF2	0.795	0.470805	0.944019	3.82578e+06	3.92051e+06	4.03117e+06	3.4806e+06	3.27695e+06	2.7413e+06	High	High	High	High	High	High	10163
P26583	5	HMGB2	0.289	0.00037539	0.00821417	6.5546e+06	6.84802e+06	3.36298e+06	2.90073e+07	2.92997e+07	2.15024e+07	High	High	High	High	High	High	3148
Q9Y2G5	12	POFUT2	1.5	0.245497	0.874036	2.14854e+06	2.22035e+06	2.5678e+06	1.55788e+06	1.45734e+06	1.54587e+06	High	High	High	High	High	High	23275
Q8IWX8	15	CHERP	0.588	0.115117	0.663947	3.0374e+06	2.78452e+06	2.55206e+06	3.82673e+06	4.22277e+06	4.01418e+06	High	High	High	High	High	High	10523
Q9NVJ2	4	ARL8B	1.269	0.606929	0.975998	1.39843e+06	1.26888e+06	1.84664e+06	1.00717e+06	1.21511e+06	432558	High	High	High	High	High	High	55207
Q9BTU6	18	PI4K2A	1.469	0.321588	0.903644	3.8826e+06	3.95281e+06	6.37638e+06	3.66199e+06	3.56635e+06	4.52609e+06	High	High	High	High	High	High	55361
Q96FQ6	8	S100A16	0.696	0.30927	0.903536	1.67142e+07	1.54167e+07	7.54328e+06	2.2572e+07	2.0877e+07	1.45712e+07	High	High	High	High	High	High	140576
P08559	14	PDHA1	1.369	0.348296	0.904112	1.42192e+07	1.63776e+07	2.74492e+07	1.3439e+07	1.34363e+07	1.72776e+07	High	High	High	High	High	High	5160
O14828	8	SCAMP3	1.687	0.152675	0.750195	7.136e+06	6.77305e+06	7.26017e+06	4.77113e+06	3.68086e+06	4.1273e+06	High	High	High	High	High	High	10067
P54709	8	ATP1B3	0.834	0.621869	0.979523	1.04512e+07	7.60323e+06	7.04551e+06	1.00316e+07	1.2157e+07	1.04933e+07	High	High	High	High	High	High	483
P49959	13	MRE11	0.643	0.175175	0.782654	1.0106e+06	959941	1.16923e+06	1.06605e+06	2.00246e+06	1.83238e+06	High	High	High	High	High	High	4361
P61026	9	RAB10	1.265	0.499155	0.947568	6.93517e+06	7.09082e+06	9.91025e+06	5.87574e+06	5.91189e+06	7.18197e+06	High	High	High	High	High	High	10890
P09012	5	SNRPA	0.658	0.210127	0.830579	3.70673e+06	3.71944e+06	3.64011e+06	5.76891e+06	6.25706e+06	7.26854e+06	High	High	High	High	High	High	6626
Q9Y394	11	DHRS7	1.972	0.0637242	0.519959	1.78229e+06	1.64358e+06	3.11212e+06	950220	912603	1.15856e+06	High	High	High	High	High	High	51635
P63096	2	GNAI1	1.053	0.858761	0.995593	195538	306340	466192	219609	183334	312344	High	Peak Found	High	Peak Found	Peak Found	High	2770
P21912	11	SDHB	0.928	0.784674	0.992163	6.29022e+06	5.66087e+06	3.08357e+06	5.48675e+06	6.0734e+06	5.38071e+06	High	High	High	High	High	High	6390
Q6NVY1	10	HIBCH	1.661	0.155337	0.750868	1.77863e+06	1.80622e+06	1.96208e+06	1.22872e+06	1.25094e+06	1.41129e+06	High	High	High	High	High	High	26275
Q58DX5	12	NAALADL2	1.778	0.128515	0.699029	353153	414771	447770	83042.6	103417	197754	High	High	High	Peak Found	High	High	254827
P23919	14	DTYMK	0.525	0.0570248	0.499698	3.75086e+06	3.95658e+06	4.48656e+06	5.26909e+06	5.3007e+06	5.38419e+06	High	High	High	High	High	High	1841
Q92878	16	RAD50	0.848	0.579073	0.968726	899674	975525	696606	1.01844e+06	1.13609e+06	1.07399e+06	High	Peak Found	High	High	High	High	10111
Q9UJ70	14	NAGK	1.662	0.185418	0.798748	1.419e+06	1.51581e+06	2.04999e+06	1.18918e+06	933805	1.06533e+06	High	High	High	High	High	High	55577
Q9Y3Z3	16	SAMHD1	1.556	0.301806	0.897901	1.36919e+06	1.22854e+06	1.218e+06	662559	661669	521384	High	High	High	High	High	High	25939
P18754	9	RCC1	0.884	0.647036	0.986031	585995	621265	957544	856910	852991	871106	High	High	High	High	High	High	1104
O95571	10	ETHE1	1.364	0.424904	0.934858	2.86673e+06	2.40867e+06	2.00821e+06	1.93624e+06	2.45345e+06	2.18877e+06	High	High	High	High	High	High	23474
Q9Y2Q3	9	GSTK1	1.257	0.564434	0.965317	2.54409e+06	2.8163e+06	3.73597e+06	2.13062e+06	2.22863e+06	2.51532e+06	High	High	High	High	High	High	373156
Q9BZF1	12	OSBPL8	1.124	0.813076	0.995593	1.3158e+06	1.36212e+06	1.44831e+06	1.17118e+06	1.29013e+06	1.2788e+06	High	High	High	High	High	High	114882
Q92692	12	NECTIN2	0.715	0.347397	0.903644	7.13771e+06	7.12291e+06	3.88186e+06	7.58789e+06	9.09403e+06	8.0175e+06	High	High	High	High	High	High	5819
Q9Y617	13	PSAT1	0.774	0.390034	0.918506	1.47598e+06	1.71228e+06	1.39098e+06	1.46661e+06	1.83307e+06	1.61109e+06	High	High	High	High	High	High	29968
Q9NW15	11	ANO10	2.053	0.0391296	0.394947	1.86565e+06	1.87899e+06	3.09911e+06	1.15505e+06	1.06234e+06	1.32307e+06	High	High	High	High	High	High	55129
Q96DB5	9	RMDN1	1.231	0.639346	0.982518	1.30384e+06	1.10457e+06	1.40905e+06	1.02946e+06	1.18221e+06	1.5864e+06	High	High	High	High	High	High	51115
O43396	12	TXNL1	0.961	0.806373	0.994145	2.04321e+06	2.0068e+06	1.88001e+06	2.08281e+06	1.9977e+06	1.80112e+06	High	High	High	High	High	High	9352
P31944	11	CASP14	1.145	0.79972	0.994145	1.02865e+06	888021	1.59079e+06	904174	799680	1.10353e+06	High	High	High	High	High	High	23581
Q9BYD6	10	MRPL1	0.612	0.16324	0.770887	731197	1.13497e+06	141315	879453	1.25821e+06	1.63988e+06	High	High	High	High	High	High	65008
P21810	11	BGN	1.126	0.781934	0.992158	77753.7	238550	113738	326447	69492.3	57683.2	High	High	Peak Found	High	Peak Found	Peak Found	633
Q99590	16	SCAF11	0.58	0.123611	0.685358	929763	863752	712266	1.11688e+06	1.59007e+06	1.15074e+06	High	High	Peak Found	High	High	High	9169
Q9H7Z7	12	PTGES2	1.106	0.747288	0.989192	1.33852e+07	1.316e+07	1.35367e+07	1.38619e+07	1.33315e+07	1.41139e+07	High	High	High	High	High	High	80142
Q04323	5	UBXN1	1.039	0.98164	0.998647	5.48957e+06	5.50612e+06	7.96949e+06	4.83259e+06	4.58021e+06	4.86365e+06	High	High	High	High	High	High	51035
Q9BXJ9	21	NAA15	1.165	0.636715	0.982518	2.13869e+07	2.00401e+07	3.67161e+07	2.61037e+07	2.45671e+07	2.28011e+07	High	High	High	High	High	High	80155
Q08188	14	TGM3	1.188	0.684185	0.986897	2.23987e+06	1.97845e+06	2.85272e+06	1.90688e+06	1.97369e+06	2.2727e+06	High	Peak Found	High	High	Peak Found	High	7053
P25445	10	FAS	2.045	0.0617775	0.511131	5.11715e+06	4.62322e+06	2.66044e+06	1.65845e+06	2.29539e+06	1.73565e+06	High	High	High	High	High	High	355
Q9HC38	11	GLOD4	0.844	0.5592	0.964438	2.76636e+06	2.7121e+06	1.5349e+06	3.1853e+06	2.87532e+06	1.60526e+06	High	High	High	High	High	High	51031
Q9NP72	9	RAB18	0.996	0.893546	0.995593	1.54551e+06	1.80489e+06	2.40491e+06	1.41653e+06	1.92572e+06	2.38553e+06	High	High	High	High	High	High	22931
Q08AM6	13	VAC14	1.111	0.789762	0.992163	430733	536417	953549	449941	383582	452997	High	High	High	High	High	High	55697
Q14161	14	GIT2	0.855	0.59836	0.975567	1.5041e+06	1.15891e+06	895870	1.86055e+06	1.40618e+06	1.02719e+06	High	High	High	High	High	High	9815
O43615	15	TIMM44	0.997	0.933064	0.997234	2.82441e+06	2.74117e+06	3.11572e+06	3.51607e+06	2.96739e+06	3.09413e+06	High	High	High	High	High	High	10469
Q15056	10	EIF4H	0.894	0.768661	0.989833	7.54247e+06	7.58806e+06	3.54433e+06	7.47565e+06	7.84115e+06	5.25005e+06	High	High	High	High	High	High	7458
P62318	4	SNRPD3	0.588	0.11307	0.661814	2.7575e+06	2.79223e+06	3.34608e+06	3.9496e+06	4.56495e+06	6.79318e+06	High	High	High	High	High	High	6634
P05121	12	SERPINE1	1.567	0.194902	0.812633	2.22128e+06	2.35192e+06	2.08511e+06	1.53728e+06	1.29252e+06	1.93474e+06	High	High	High	High	High	High	5054
Q9Y5S9	9	RBM8A	0.423	0.0118426	0.171017	2.87976e+06	3.62529e+06	1.44749e+06	6.51255e+06	6.48362e+06	5.50747e+06	High	High	High	High	High	High	9939
P61020	7	RAB5B	1.259	0.559224	0.964438	1.98619e+06	2.13589e+06	3.03375e+06	1.70962e+06	1.69936e+06	1.83142e+06	High	High	High	High	High	High	5869
P62826	9	RAN	1.059	0.845471	0.995593	1.03415e+07	1.25273e+07	1.66285e+07	1.19557e+07	1.00288e+07	1.17874e+07	High	High	High	High	High	High	5901
Q10713	13	PMPCA	1.409	0.345177	0.903644	573995	646476	1.64062e+06	357551	298779	437657	High	High	High	High	High	High	23203
P62834	3	RAP1A	1.3	0.570401	0.967877	826477	980730	1.14191e+06	674683	641993	969850	High	High	High	High	High	High	5906
P28288	10	ABCD3	1.607	0.205348	0.822666	361672	3.77681e+06	857084	184214	191953	483990	High	High	High	High	High	High	5825
Q9Y608	5	LRRFIP2	0.832	0.613363	0.977052	360243	528545	189471	694747	907708	395133	High	High	Peak Found	High	High	High	9209
P33240	6	CSTF2	0.734	0.30844	0.903536	2.15512e+06	2.27857e+06	1.51963e+06	2.71146e+06	2.85142e+06	2.38073e+06	High	High	Peak Found	High	High	High	1478
O76031	16	CLPX	0.68	0.260517	0.878344	1.27916e+06	1.08473e+06	1.05846e+06	1.12998e+06	1.28376e+06	1.1702e+06	High	High	High	High	High	High	10845
P19623	10	SRM	1.493	0.32073	0.903644	1.52619e+06	1.55739e+06	1.71192e+06	1.17043e+06	901569	927780	High	High	High	High	High	High	6723
Q6UN15	8	FIP1L1	0.581	0.0823045	0.583513	1.66815e+06	1.28408e+06	650602	2.09877e+06	2.33836e+06	1.61313e+06	High	High	High	High	High	High	81608
O76094	10	SRP72	0.949	0.841782	0.995593	2.80595e+06	2.39254e+06	2.55963e+06	3.33651e+06	3.24495e+06	2.12102e+06	High	High	High	High	High	High	6731
P53701	11	HCCS	0.911	0.706628	0.988848	2.30116e+06	2.31421e+06	1.49572e+06	1.73358e+06	2.09322e+06	2.00549e+06	High	High	High	High	High	High	3052
Q99436	8	PSMB7	0.97	0.827839	0.995593	1.74312e+06	1.93338e+06	4.35011e+06	4.54568e+06	1.83925e+06	2.11334e+06	High	High	High	High	High	High	5695
Q9Y287	9	ITM2B	0.715	0.248081	0.874205	1.70942e+06	1.48096e+06	1.58031e+06	1.69717e+06	2.21985e+06	1.8557e+06	High	High	High	High	High	High	9445
Q9NS69	7	TOMM22	0.76	0.369268	0.912505	1.88305e+06	1.89306e+06	2.01048e+06	2.32951e+06	2.82376e+06	2.66681e+06	High	High	High	High	High	High	56993
Q92859	15	NEO1	0.935	0.845633	0.995593	343544	402879	147627	663015	619963	750385	High	High	High	High	High	High	4756
O00186	13	STXBP3	1.351	0.485177	0.944394	619815	780910	1.08913e+06	671003	636448	580651	High	High	High	High	High	High	6814
O75821	9	EIF3G	0.795	0.525867	0.955158	6.82537e+06	7.02144e+06	6.53165e+06	1.03099e+07	1.19267e+07	1.28116e+07	High	High	High	High	High	High	8666
P05161	6	ISG15	5.091	4.29448e-06	0.000103014	8.59013e+06	9.51005e+06	1.00778e+07	1.89129e+06	1.75107e+06	2.34471e+06	High	High	High	High	High	High	9636
P36507	8	MAP2K2	1.168	0.779822	0.992088	1.01109e+06	1.28343e+06	1.09073e+06	1.02667e+06	794810	980650	High	High	High	High	High	High	5605
Q6FI81	12	CIAPIN1	0.822	0.465554	0.944019	1.81799e+06	1.76993e+06	1.92706e+06	2.04588e+06	1.78684e+06	1.82849e+06	High	High	High	High	High	High	57019
P48634	12	PRRC2A	0.784	0.440229	0.942161	804150	770524	453128	918679	998880	730305	High	High	Peak Found	High	High	High	7916
Q16795	13	NDUFA9	1.596	0.201851	0.81794	2.95247e+06	2.87889e+06	4.51661e+06	2.51484e+06	2.3147e+06	2.45322e+06	High	High	High	High	High	High	4704
Q9H3U1	15	UNC45A	1.186	0.64195	0.982724	351810	460422	535392	414695	404171	409965	High	High	High	High	High	High	55898
P62244	7	RPS15A	1.106	0.747484	0.989192	7.87089e+06	8.52861e+06	1.32512e+07	8.41039e+06	7.36529e+06	1.00273e+07	High	High	High	High	High	High	6210
Q99653	8	CHP1	1.129	0.802756	0.994145	4.85488e+06	3.99828e+06	2.2473e+06	3.33845e+06	3.7895e+06	2.68436e+06	High	High	High	High	High	High	11261
P35659	11	DEK	0.486	0.0323626	0.350066	3.7206e+06	4.128e+06	2.48235e+06	5.68122e+06	7.97111e+06	7.36173e+06	High	High	High	High	High	High	7913
P35269	10	GTF2F1	0.588	0.129766	0.702261	1.99566e+06	1.54088e+06	1.84998e+06	541387	1.1931e+06	552543	High	High	High	High	High	High	2962
O94804	11	STK10	0.842	0.570755	0.967877	3.86217e+06	3.66579e+06	2.40506e+06	2.3666e+06	2.52179e+06	2.40177e+06	High	High	High	High	High	High	6793
Q6P2E9	14	EDC4	0.862	0.632515	0.982518	674097	578429	558728	691295	682857	648168	High	High	High	High	High	High	23644
Q9Y282	10	ERGIC3	0.905	0.748043	0.989192	6.55611e+06	5.92382e+06	4.03074e+06	5.6885e+06	6.45372e+06	5.08087e+06	High	High	High	High	High	High	51614
Q9UMF0	12	ICAM5	1.077	0.973908	0.998286	1.47219e+06	1.01341e+06	768566	853473	808536	682734	High	High	High	High	High	High	7087
P06132	9	UROD	0.869	0.663014	0.986031	471241	531250	549734	573594	409570	920386	High	High	High	High	High	High	7389
P62745	5	RHOB	0.872	0.622861	0.979523	2.91469e+06	2.75503e+06	2.86207e+06	2.59265e+06	2.86552e+06	2.37398e+06	High	High	High	High	High	High	388
O75844	12	ZMPSTE24	1.289	0.510275	0.95228	1.67616e+06	1.80824e+06	2.56172e+06	1.2068e+06	1.23842e+06	1.80471e+06	High	High	High	High	High	High	10269
Q96TC7	9	RMDN3	1.069	0.932812	0.997234	1.74017e+06	1.27276e+06	1.21457e+06	1.0921e+06	1.31369e+06	1.28062e+06	High	High	High	High	High	High	55177
Q9H1I8	13	ASCC2	0.905	0.721558	0.988848	1.65433e+06	1.70058e+06	2.46237e+06	1.61146e+06	1.47311e+06	1.59034e+06	High	High	High	High	High	High	84164
P33991	16	MCM4	0.657	0.295601	0.897544	68873.8	108128	257213	232169	314187	308333	Peak Found	Peak Found	Peak Found	Peak Found	Peak Found	High	4173
Q5EBL4	12	RILPL1	0.829	0.603384	0.975588	175833	776565	459265	792650	476211	621430	High	High	High	High	High	High	353116
Q9BXS5	16	AP1M1	1.297	0.503887	0.948575	2.19403e+06	2.4729e+06	3.26016e+06	2.59015e+06	2.17577e+06	2.51385e+06	High	High	High	High	High	High	8907
O75947	8	ATP5PD	1.182	0.666458	0.986031	5.2115e+06	4.89614e+06	2.38186e+06	3.37483e+06	3.92797e+06	3.20671e+06	High	High	High	High	High	High	10476
O00154	10	ACOT7	1.326	0.450296	0.944019	1.86518e+06	1.68581e+06	2.80734e+06	1.8535e+06	1.41272e+06	1.95236e+06	High	High	High	High	High	High	11332
Q99873	14	PRMT1	1.321	0.404016	0.92545	2.08635e+07	2.04183e+07	1.20731e+07	1.60304e+07	1.98855e+07	1.72372e+07	High	High	High	High	High	High
Q6ZMZ3	17	SYNE3	0.805	0.498637	0.947568	1.35908e+06	833241	937991	1.40163e+06	1.46753e+06	1.42995e+06	High	High	High	High	High	High	161176
Q96EP5	7	DAZAP1	0.623	0.156435	0.75278	1.16491e+06	1.03374e+06	1.17137e+06	1.63684e+06	1.56432e+06	1.70641e+06	High	High	High	High	High	High	26528
P52948	15	NUP98	0.743	0.406744	0.927182	2.41021e+07	1.54087e+07	1.21462e+07	2.67315e+07	2.7109e+07	1.90997e+07	High	High	High	High	High	High	4928
Q6Y7W6	10	GIGYF2	0.872	0.679091	0.986646	3.95015e+06	3.53279e+06	345026	4.92535e+06	4.87256e+06	3.3306e+06	High	High	High	High	High	High	26058
Q07955	12	SRSF1	0.509	0.0545572	0.489478	1.0103e+07	9.19397e+06	8.13888e+06	1.4274e+07	1.78389e+07	1.36191e+07	High	High	High	High	High	High	6426
Q12805	12	EFEMP1	1.186	0.701014	0.988848	2.32404e+06	1.1202e+07	3.79341e+06	2.36348e+06	2.24066e+06	3.16353e+06	High	High	High	High	Peak Found	High	2202
O95197	4	RTN3	1.37	0.347063	0.903644	1.3398e+07	1.45315e+07	1.57436e+07	1.02019e+07	9.5373e+06	1.10552e+07	High	High	High	High	High	High	10313
P60891	3	PRPS1	1.185	0.752612	0.989192	777998	913253	1.27929e+06	854381	775024	801360	High	High	High	High	High	High	5631
Q13153	6	PAK1	0.931	0.785259	0.992163	592871	536334	79637.3	818451	723570	640663	High	High	Peak Found	High	High	High	5058
Q8IWJ2	13	GCC2	0.988	0.888342	0.995593	2.72761e+06	2.33517e+06	1.50618e+06	1.97776e+06	1.99415e+06	1.91717e+06	High	High	Peak Found	High	High	High	9648
P56537	8	EIF6	1.149	0.666888	0.986031	8.47416e+06	7.86617e+06	5.32948e+06	6.65285e+06	7.38463e+06	5.51019e+06	High	High	High	High	High	High	3692
O75832	8	PSMD10	1.191	0.67719	0.986646	1.83563e+06	2.12781e+06	1.69332e+06	1.91976e+06	1.57889e+06	1.73732e+06	High	High	High	High	High	High	5716
Q96A49	10	SYAP1	1.041	0.988771	0.998647	1.55387e+06	1.08452e+06	112811	1.2007e+06	294833	286889	High	High	Peak Found	High	High	High	94056
Q9NX46	10	ADPRS	1.223	0.686794	0.987548	1.31894e+06	1.64265e+06	1.01351e+06	850057	1.03062e+06	794418	High	High	High	High	High	High	54936
P51636	4	CAV2	0.933	0.864958	0.995593	1.91629e+07	1.62796e+07	1.34178e+07	1.48439e+07	1.63097e+07	1.34896e+07	High	High	High	High	High	High	858
Q9UPT5	15	EXOC7	0.957	0.873771	0.995593	6.63739e+06	6.74033e+06	3.56653e+06	5.77244e+06	5.9574e+06	5.35411e+06	High	High	High	High	High	High	23265
Q9BT09	8	CNPY3	0.926	0.764293	0.989646	5.91591e+06	3.77981e+06	2.50777e+06	3.34092e+06	5.52516e+06	4.35235e+06	High	High	High	High	High	High	10695
Q16585	7	SGCB	0.628	0.172046	0.782654	1.1277e+06	932683	784356	1.51795e+06	2.14377e+06	1.69791e+06	High	High	High	High	High	High	6443
Q9ULA0	12	DNPEP	1.882	0.125503	0.689184	751036	1.09776e+06	1.2809e+06	625008	487373	550993	High	High	High	High	Peak Found	High	23549
Q92930	5	RAB8B	1.477	0.27463	0.8899	1.86637e+06	2.15051e+06	2.64096e+06	1.75321e+06	1.42317e+06	1.31571e+06	High	High	High	High	High	High	51762
O15126	8	SCAMP1	1.003	0.933019	0.997234	3.95971e+06	4.12937e+06	3.63201e+06	3.75756e+06	3.83769e+06	4.06676e+06	High	High	High	High	High	High	9522
P08962	4	CD63	0.612	0.16476	0.773605	4.52703e+07	4.02243e+07	2.48027e+07	5.3856e+07	6.15141e+07	4.30841e+07	High	High	High	High	High	High	967
Q16204	11	CCDC6	0.815	0.483244	0.944019	1.44325e+06	3.66635e+06	1.01627e+06	1.41379e+06	1.55767e+06	1.46676e+06	High	High	High	High	High	High	8030
Q9Y512	13	SAMM50	1.327	0.39635	0.92545	9.46612e+06	8.7001e+06	7.60174e+06	8.99797e+06	8.10966e+06	8.18662e+06	High	High	High	High	High	High	25813
A6NDU8	7	C5orf51	0.709	0.30772	0.903536	618773	535569	460459	890280	845591	718745	High	High	High	High	High	High	285636
Q14683	17	SMC1A	0.618	0.173626	0.782654	1.49267e+07	1.40882e+07	1.06825e+07	1.65368e+07	1.83194e+07	1.51457e+07	Peak Found	High	High	High	High	High	8243
P30043	7	BLVRB	1.489	0.279266	0.890226	1.69133e+06	1.97659e+06	1.93434e+06	1.59809e+06	1.04675e+06	1.44189e+06	High	High	High	High	High	High	645
Q53H12	12	AGK	1.355	0.429251	0.936543	937655	1.36032e+06	1.21317e+06	1.56908e+06	1.54079e+06	940054	High	High	High	High	High	High	55750
P00750	12	PLAT	1.352	0.525024	0.955158	1.01964e+06	982519	1.11829e+06	808119	766568	905780	High	High	High	High	High	High	5327
Q13190	8	STX5	1.377	0.476878	0.944019	1.24683e+06	765970	1.08794e+06	968673	660460	1.28279e+06	High	High	High	High	High	High	6811
Q9BWD1	9	ACAT2	0.718	0.315655	0.903644	259934	490066	858158	1.5496e+06	1.38094e+06	1.59192e+06	High	High	High	High	High	High	39
P01112	2	HRAS	0.923	0.749025	0.989192	791416	818115	733859	626696	872848	915624	High	High	High	High	High	High	3265
Q16629	7	SRSF7	0.444	0.0204167	0.258386	1.00068e+07	8.0671e+06	5.05902e+06	1.49934e+07	2.14349e+07	1.71642e+07	High	High	High	High	High	High	6432
Q8NBJ7	11	SUMF2	0.881	0.737228	0.988848	6.06649e+07	6.17925e+07	4.34933e+07	5.05433e+07	5.57728e+07	4.55919e+07	High	High	High	High	High	High	25870
P20339	6	RAB5A	1.44	0.324522	0.903644	1.79384e+06	1.58298e+06	2.46061e+06	1.19864e+06	1.17092e+06	1.49012e+06	High	High	High	High	High	High	5868
Q9UMX0	3	UBQLN1	0.751	0.425439	0.934858	665237	470396	175179	665375	814535	446709	High	High	High	High	High	High	29979
P42285	17	MTREX	0.734	0.424102	0.934858	115480	178546	430595	396576	310641	568913	High	High	High	High	High	High	23517
Q92804	5	TAF15	0.76	0.394094	0.923688	3.84841e+06	3.49246e+06	2.2868e+06	3.38873e+06	5.17912e+06	3.7955e+06	High	High	High	High	High	High	8148
P13987	5	CD59	0.861	0.687234	0.987695	1.75163e+08	1.60481e+08	9.30955e+07	1.58894e+08	1.81224e+08	1.40365e+08	High	High	High	High	High	High	966
Q01085	6	TIAL1	0.788	0.408216	0.928345	1.7657e+06	1.65217e+06	874771	2.99398e+06	3.45952e+06	2.43234e+06	High	High	High	High	High	High	7073
Q8NFW8	11	CMAS	2.398	0.0286886	0.328286	954390	942856	881324	1.1639e+06	2.96381e+06	961421	High	High	High	Peak Found	Peak Found	High	55907
Q13185	5	CBX3	0.45	0.0195553	0.251369	2.34552e+06	2.47488e+06	1.81863e+06	4.18863e+06	5.26007e+06	5.14326e+06	High	High	High	High	High	High	11335; 90416
Q8TD16	17	BICD2	0.799	0.535059	0.958977	2.45744e+07	7.21554e+06	6.13264e+06	2.38073e+07	2.23445e+07	4.85658e+06	High	High	Peak Found	High	High	High	23299
Q16718	4	NDUFA5	0.924	0.729554	0.988848	2.49504e+06	2.18407e+06	1.43528e+06	2.63388e+06	3.60219e+06	1.8726e+06	High	High	High	High	High	High	4698
Q92805	13	GOLGA1	1.139	0.841041	0.995593	934987	1.07372e+06	279484	596312	593351	923085	High	High	High	High	High	High	2800
Q01081	4	U2AF1	0.589	0.119426	0.677667	4.0305e+06	3.98053e+06	2.35748e+06	5.83777e+06	6.47014e+06	5.89751e+06	High	High	High	High	High	High	7307; 102724594
P62750	7	RPL23A	0.981	0.97871	0.998647	1.9897e+07	2.17282e+07	2.77474e+07	2.37708e+07	2.12128e+07	2.32533e+07	High	High	High	High	High	High	6147
P62316	7	SNRPD2	0.593	0.133932	0.704434	3.14972e+06	3.19253e+06	3.24505e+06	5.0825e+06	5.60128e+06	5.65805e+06	High	High	High	High	High	High	6633
P62070	8	RRAS2	1.198	0.717449	0.988848	1.04085e+06	944243	1.62262e+06	908242	688004	1.28708e+06	High	High	High	High	High	High	22800
Q8IXQ6	11	PARP9	1.624	0.242975	0.871317	971973	1.00914e+06	1.34661e+06	945168	786264	934390	High	High	High	Peak Found	Peak Found	Peak Found	83666
O15260	6	SURF4	1.475	0.314974	0.903644	5.45255e+06	5.82851e+06	1.02838e+07	3.91926e+06	3.23808e+06	5.13693e+06	High	High	High	High	High	High	6836
P42025	4	ACTR1B	1.249	0.576542	0.968726	1.71969e+06	1.27719e+06	2.66474e+06	1.03591e+06	1.27441e+06	1.83081e+06	High	High	High	High	High	High	10120
Q9C0E8	10	LNPK	1.137	0.773566	0.990586	2.17702e+06	2.0325e+06	2.24541e+06	1.77625e+06	1.91575e+06	1.901e+06	High	High	High	High	High	High	80856
Q15643	16	TRIP11	0.876	0.585507	0.971684	1.84374e+06	1.71268e+06	1.60564e+06	1.69935e+06	1.92783e+06	1.8981e+06	High	High	High	High	High	High	9321
P26572	13	MGAT1	1.849	0.136589	0.711231	1.32901e+06	1.40863e+06	2.19142e+06	883068	615503	1.10264e+06	High	High	High	High	High	High	4245
Q9NZZ3	4	CHMP5	0.914	0.712637	0.988848	1.59951e+06	1.50636e+06	725686	1.46686e+06	1.57822e+06	1.14362e+06	High	High	High	High	High	High	51510
Q96P70	10	IPO9	0.882	0.644955	0.985745	837564	732365	1.01604e+06	944259	792357	736587	High	High	High	High	High	High	55705
P18031	15	PTPN1	1.497	0.289825	0.892389	1.50556e+06	1.69123e+06	2.4937e+06	1.19614e+06	1.14916e+06	1.35709e+06	High	High	High	High	High	High	5770
P58335	10	ANTXR2	0.732	0.312258	0.903644	2.44426e+06	1.97613e+06	1.95199e+06	2.78445e+06	3.0843e+06	3.4911e+06	High	High	High	High	High	High	118429
P11166	6	SLC2A1	0.524	0.0656104	0.526361	2.06669e+07	2.15973e+07	3.20665e+07	4.01799e+07	3.72338e+07	4.32478e+07	High	High	High	High	High	High	6513
Q02978	13	SLC25A11	1.99	0.053119	0.482314	3.04316e+06	2.1577e+06	3.34335e+06	2.42038e+06	2.17327e+06	1.88232e+06	High	High	High	High	High	High	8402
P55268	15	LAMB2	1.019	0.961681	0.998017		682895	299303	416707		201456	High	High	High	High	High	High	3913
P23193	13	TCEA1	0.51	0.0269806	0.313117	1.11214e+06	1.52624e+06	570667	4.04393e+06	2.16777e+06	2.46083e+06	High	High	High	High	High	High	6917
P84103	6	SRSF3	0.515	0.0586592	0.501182	8.37543e+06	7.88835e+06	4.37384e+06	1.22773e+07	1.79366e+07	1.35186e+07	High	High	High	High	High	High	6428
Q15287	5	RNPS1	0.445	0.0182304	0.239549	2.18753e+06	2.05829e+06	1.60241e+06	3.82884e+06	5.22902e+06	4.49736e+06	High	High	High	High	High	High	10921
Q3KQU3	13	MAP7D1	1.008	0.970512	0.998017	2.15525e+06	2.29222e+06	1.65357e+06	2.86266e+06	3.67287e+06	3.70517e+06	High	High	High	High	High	High	55700
Q9Y2Z0	13	SUGT1	1.102	0.83476	0.995593	1.65141e+06	1.72374e+06	1.85901e+06	1.72655e+06	1.39575e+06	1.61089e+06	High	High	High	High	High	High	10910
Q9UEW8	10	STK39	0.969	0.839255	0.995593	1.04045e+06	853676	1.41658e+06	944018	811111	1.18409e+06	High	High	High	High	High	High	27347
P40123	11	CAP2	1.344	0.423342	0.934858	1.91843e+06	2.00729e+06	2.24978e+06	1.85732e+06	1.86708e+06	1.97761e+06	High	High	High	High	High	High	10486
Q13765	5	NACA	0.614	0.166708	0.777849	6.34227e+06	6.45209e+06	4.37043e+06	9.36157e+06	9.77693e+06	8.85795e+06	High	High	High	High	High	High	4666
Q9UKM9	12	RALY	0.511	0.0531698	0.482314	2.14749e+06	2.19169e+06	3.12694e+06	4.23167e+06	4.85101e+06	5.20156e+06	High	High	High	High	High	High	22913
Q9NR46	10	SH3GLB2	0.912	0.735692	0.988848	913870	878130	601606	987617	1.62328e+06	1.07666e+06	High	High	High	High	High	High	56904
O14787	11	TNPO2	1.12	0.869086	0.995593	973766	940351	1.3106e+06	776911	728862	963365	High	High	High	High	High	High	30000
O43752	8	STX6	0.963	0.861097	0.995593	1.09445e+06	1.26139e+06	714454	1.41257e+06	1.42782e+06	1.21512e+06	High	High	High	High	High	High	10228
Q14696	9	MESD	0.838	0.606442	0.975998	5.87758e+06	5.52689e+06	5.13277e+06	6.42401e+06	8.11721e+06	7.23883e+06	High	High	High	High	High	High	23184
P21926	4	CD9	0.917	0.826196	0.995593	4.3652e+07	3.40751e+07	2.01333e+07	3.35585e+07	3.92834e+07	3.06402e+07	High	High	High	High	High	High	928
P10909	10	CLU	1.601	0.218447	0.843339	4.8081e+06	4.11226e+06	2.17344e+06	1.96776e+06	2.83455e+06	2.3133e+06	High	High	High	High	High	High	1191
O75190	7	DNAJB6	0.508	0.0524674	0.479737	291545	231913	192962	433862	1.24887e+06	1.23507e+06	High	High	High	High	High	High	10049
P63027	2	VAMP2	1.129	0.809582	0.994145	3.58032e+06	3.1124e+06	3.50158e+06	3.54007e+06	2.8256e+06	2.59027e+06	High	Peak Found	Peak Found	Peak Found	High	Peak Found	6844
Q14155	11	ARHGEF7	0.899	0.70583	0.988848	707260	845453	579598	783184	661910	629531	High	High	High	High	High	High	8874
P12955	13	PEPD	1.082	0.907078	0.995593	1.81804e+06	1.5007e+06	1.93895e+06	1.68494e+06	1.72317e+06	1.81132e+06	High	High	High	High	High	High	5184
P49720	7	PSMB3	1.208	0.635048	0.982518	1.58796e+06	1.63404e+06	3.28201e+06	1.40397e+06	1.60161e+06	2.00234e+06	High	High	High	High	High	High	5691
Q13363	9	CTBP1	0.933	0.73314	0.988848	775826	833006	1.12766e+06	1.05268e+06	980624	881310	High	High	High	High	High	High	1487
Q14532	5	KRT32	1.68	0.173421	0.782654	4.60174e+06	3.75598e+06	4.33951e+06	2.76846e+06	2.5234e+06	2.59135e+06	High	Peak Found	Peak Found	Peak Found	Peak Found	Peak Found	3882
P49662	12	CASP4	0.667	0.278463	0.890226	291322	474410	208718	456680	531211	568450	High	High	Peak Found	High	High	High	837
P36542	9	ATP5F1C	1.649	0.183043	0.795804	5.79647e+06	6.4404e+06	1.00506e+07	3.88326e+06	3.58214e+06	3.37485e+06	High	High	High	High	High	High	509
O43493	9	TGOLN2	0.891	0.692876	0.988848	5.65822e+06	5.80158e+06	3.16076e+06	5.57399e+06	6.63064e+06	4.72495e+06	High	High	High	High	High	High
O96019	10	ACTL6A	0.805	0.549463	0.960012	1.44722e+08	1.39693e+08	6.87986e+07	9.4869e+07	9.05722e+07	8.1974e+07	Peak Found	High	High	High	High	High	86
O14497	13	ARID1A	0.58	0.12022	0.678248	790771	767720	974025	1.28434e+06	1.32587e+06	1.68584e+06	High	Peak Found	High	High	High	High	8289
Q96EY7	10	PTCD3	1.181	0.716915	0.988848	320425	555649	1.0042e+06	422986	664524	937278	High	High	High	High	High	High	55037
P63279	8	UBE2I	0.829	0.560709	0.96485	6.47424e+06	6.40436e+06	9.76265e+06	5.89608e+06	6.0126e+06	7.24122e+06	High	High	High	High	High	High	7329
Q16576	6	RBBP7	0.677	0.28702	0.891582	290904	247614	179344	265086	789523	878377	Peak Found	Peak Found	Peak Found	High	High	High	5931
Q6YP21	14	KYAT3	1.909	0.115648	0.665005	815496	936398	1.44707e+06	699323	446385	701336	High	High	High	High	High	High	56267
Q14019	8	COTL1	1.343	0.376684	0.91297	1.09254e+07	1.27141e+07	1.20943e+07	9.91245e+06	8.13315e+06	8.94628e+06	High	High	High	High	High	High	23406
Q6PJT7	11	ZC3H14	0.551	0.0896579	0.598415	890542	917453	863733	1.09102e+06	1.26861e+06	1.1784e+06	High	High	High	High	High	High	79882
Q9H9H4	7	VPS37B	0.849	0.586386	0.971684	4.10798e+06	2.73642e+06	2.24891e+06	5.05212e+06	4.16639e+06	4.26657e+06	High	High	High	High	High	High	79720
P11310	9	ACADM	1.288	0.581264	0.969563	969167	1.06785e+06	1.38588e+06	831835	604183	956393	High	High	High	High	High	High	34
Q9Y680	11	FKBP7	0.638	0.122324	0.682181	1.84611e+06	1.75372e+06	1.13116e+06	2.05265e+06	2.41677e+06	2.13912e+06	High	High	High	High	High	High
P29466	10	CASP1	0.815	0.511778	0.953145	648671	1.12515e+06	1.23985e+06	1.36359e+06	1.48181e+06	1.28931e+06	High	High	High	High	High	High	834
Q9NTJ3	13	SMC4	0.766	0.507281	0.950705	88654.4	84069.3	53573.5	186275	235462	222429	Peak Found	Peak Found	Peak Found	Peak Found	Peak Found	High	10051
Q8WUJ3	13	CEMIP	0.801	0.41764	0.932624	1.81579e+06	1.76425e+06	578937	2.37264e+06	1.96481e+06	1.86303e+06	Peak Found	Peak Found	High	High	High	High	57214
Q92544	8	TM9SF4	1.236	0.563371	0.964915	5.55323e+06	8.24391e+06	3.7363e+06	6.26497e+06	5.96169e+06	7.74532e+06	High	High	High	High	High	High	9777
Q6IAA8	7	LAMTOR1	1.448	0.329098	0.903644	3.64856e+06	2.76388e+06	4.75127e+06	2.08252e+06	1.99704e+06	1.70159e+06	High	High	High	High	High	High	55004
P07203	11	GPX1	2.56	0.0129274	0.183903	3.94019e+06	3.68796e+06	3.04688e+06	2.90791e+06	2.60413e+06	2.58549e+06	High	High	High	High	High	High	2876
Q09161	12	NCBP1	0.971	0.855964	0.995593	828092	888603	1.22361e+06	784240	550497	530604	Peak Found	Peak Found	High	High	Peak Found	High	4686
Q92974	13	ARHGEF2	0.905	0.731045	0.988848	595797	604103	690571	795174	651830	694485	High	High	High	High	High	High	9181
P11388	10	TOP2A	0.698	0.330327	0.903644	168847	241169	258719	411330	342563	415711	Peak Found	Peak Found	Peak Found	Peak Found	Peak Found	High	7153
Q96C90	7	PPP1R14B	0.73	0.299609	0.897544	1.98168e+06	2.01607e+06	2.06478e+06	2.37957e+06	2.32678e+06	2.32421e+06	High	High	Peak Found	High	High	High	26472
Q99584	6	S100A13	0.752	0.426643	0.936066	2.60069e+07	2.08876e+07	1.06275e+07	3.18781e+07	2.58316e+07	1.73006e+07	High	High	High	High	High	High	6284
Q8IZ07	15	ANKRD13A	0.902	0.709989	0.988848	585470	425913	5.14695e+06	696290	587514	831761	High	High	High	High	High	High	88455
P61088	7	UBE2N	0.79	0.515375	0.954357	5.07324e+07	4.64275e+07	3.82352e+07	6.60615e+07	6.68525e+07	5.90404e+07	High	High	High	High	High	High	7334
P52294	3	KPNA1	1.219	0.597613	0.975567	395109	335635	559914	431383	367980	349981	High	High	High	High	Peak Found	High	3836
Q9Y2J2	7	EPB41L3	1.115	0.825926	0.995593	128832	696314	660587	443534	552512	552670	High	High	High	High	High	High	23136
Q9UI42	11	CPA4	1.295	0.528755	0.956404	532436	628500	1.02074e+06	410264	476529	753167	High	High	High	High	High	High	51200
Q96DI7	8	SNRNP40	1.008	0.954829	0.998017	86549.1	170851	942220	265622	296921	508057	High	Peak Found	High	Peak Found	High	High	9410
Q92888	12	ARHGEF1	0.713	0.343087	0.903644	342544	262785	65606.7	466814	660621	128349	High	High	High	High	High	High	9138
P11908	2	PRPS2	0.621	0.253961	0.876265			140945	216150		238161			Peak Found	High		Peak Found	5634
P61254	3	RPL26	1.342	0.459135	0.944019	4.34834e+06	5.4315e+06	7.16851e+06	4.8481e+06	4.00565e+06	4.43213e+06	High	High	High	High	High	High	6154
P27701	5	CD82	0.894	0.767601	0.989646	9.39767e+06	8.58701e+06	5.69222e+06	9.93837e+06	9.4492e+06	8.41637e+06	High	High	High	High	High	High	3732
Q96PC5	15	MIA2	1.071	0.929266	0.996909	1.39123e+06	1.4442e+06	641574	1.84088e+06	1.47461e+06	928976	High	High	High	High	High	High	4253
P09488	3	GSTM1	0.981	0.91384	0.995593	596386	570491	407768	596794	567256	423246	High	High	High	High	High	High	2944
P82979	9	SARNP	0.532	0.0671032	0.531357	5.09184e+06	5.46487e+06	1.51444e+06	8.43321e+06	9.65527e+06	7.18604e+06	High	High	High	High	High	High	84324
P49721	7	PSMB2	1.084	0.892515	0.995593	1.72154e+06	2.75665e+06	3.40521e+06	1.75574e+06	1.84713e+06	3.0796e+06	High	High	High	High	High	High	5690
O94760	12	DDAH1	1.476	0.261666	0.878344	6.04877e+06	5.92515e+06	2.54984e+06	8.33016e+06	7.15438e+06	3.56161e+06	High	High	High	High	High	High	23576
P25325	7	MPST	0.931	0.720604	0.988848	2.14693e+06	1.87075e+06	1.73394e+06	2.29648e+06	1.96717e+06	2.00629e+06	High	High	High	High	High	High	4357
Q9BTT6	6	LRRC1	0.472	0.0583468	0.500962	184085	112207	31973.4	351978	383838	260052	High	High	Peak Found	High	High	High	55227
Q15818	7	NPTX1	0.775	0.427617	0.936066	963440	935305	896356	942744	1.1668e+06	1.24435e+06	High	High	High	High	High	High	4884
Q96J42	7	TXNDC15	0.918	0.758848	0.989646	752303	701139	419249	460275	752079	609220	High	High	High	High	High	High	79770
P39748	11	FEN1	0.222	4.63463e-05	0.00106281	404265	370716	227801	1.66347e+06	1.75118e+06	1.65045e+06	Peak Found	Peak Found	Peak Found	High	High	High	2237
Q9UKX7	10	NUP50	0.473	0.0394287	0.397267	834022	552089	348566	1.28162e+06	1.77908e+06	1.43692e+06	High	High	High	High	High	High	10762
O75044	12	SRGAP2	0.805	0.462193	0.944019	3.16057e+06	2.40838e+06	2.61771e+06	2.75224e+06	2.45177e+06	1.96192e+06	High	High	High	High	High	High
O60885	13	BRD4	0.451	0.0299768	0.335003	904426	738040	495542	1.17935e+06	1.63708e+06	1.20944e+06	High	High	Peak Found	High	High	High	23476
Q13404	4	UBE2V1	1.009	0.955996	0.998017	1.24472e+07	1.63857e+07	1.78229e+07	1.19e+07	1.20813e+07	1.85302e+07	High	High	High	High	High	High	7335; 387522
O43583	9	DENR	0.972	0.871718	0.995593	6.79564e+06	5.50108e+06	5.30824e+06	5.66968e+06	5.23457e+06	5.26202e+06	High	High	High	High	High	High	8562
Q9HCU0	13	CD248	0.894	0.698719	0.988848	6.27761e+06	5.97136e+06	3.88871e+06	5.11572e+06	6.21741e+06	5.04344e+06	High	High	Peak Found	High	High	High	57124
P17096	4	HMGA1	1.007	0.958825	0.998017	1.09909e+08	1.01987e+08	5.69881e+07	1.03048e+08	9.53343e+07	7.66277e+07	High	High	High	High	High	High	3159
Q14257	10	RCN2	0.844	0.513658	0.953627	1.52337e+06	1.88916e+06	2.15419e+06	1.12749e+06	2.26197e+06	1.78859e+06	High	High	High	Peak Found	High	High	5955
Q9P000	8	COMMD9	0.805	0.5512	0.960409	1.06498e+07	9.16007e+06	5.58495e+06	1.25359e+07	1.26106e+07	8.89022e+06	High	High	High	High	High	High	29099
Q9GZY8	8	MFF	0.775	0.436065	0.940748	1.05371e+06	791014	708102	810053	1.66363e+06	1.59662e+06	High	High	High	High	High	High	56947
Q9NYU1	12	UGGT2	0.948	0.874903	0.995593	296748	424157	508216	451342	359948	552100	High	High	High	High	High	High	55757
Q9Y2D4	11	EXOC6B	1.207	0.72026	0.988848	914108	710944	1.00957e+06	1.1117e+06	1.11903e+06	820134	High	High	High	High	High	High	23233
Q9HAT2	10	SIAE	1.965	0.100077	0.630484	1.09121e+06	1.02652e+06	1.31409e+06	526357	684212	815277	High	High	High	High	High	High	54414
P22087	10	FBL	0.961	0.812057	0.99477	777949	571421	1.84936e+06	890981	906734	1.09059e+06	High	High	High	High	High	High	2091
Q00653	16	NFKB2	1.926	0.0748841	0.561925	387429	413626	705222	338663	72613.8	242664	High	High	High	High	High	High	4791
P01116	2	KRAS	0.924	0.736258	0.988848	708796	702053	859792	754586	852570	901180	High	Peak Found	High	High	Peak Found	High	3845
P22033	12	MMUT	1.215	0.660154	0.986031	724552	691323	1.44914e+06	636015	500774	670944	High	High	High	High	High	High	4594
Q9UNF0	9	PACSIN2	0.735	0.340014	0.903644	3.48847e+06	2.92554e+06	2.27442e+06	4.01627e+06	4.34964e+06	3.76197e+06	High	High	High	High	High	High	11252
Q9NSB2	9	KRT84	1.23	0.641645	0.982518	767395	791708	2.02103e+06	577681	474604	643587	Peak Found	Peak Found	High	High	High	Peak Found	3890
Q9Y5K8	7	ATP6V1D	1.132	0.786838	0.992163	621055	457611	1.12108e+06	492653	356874	742414	High	High	High	High	High	High	51382
Q9H3Z4	3	DNAJC5	0.956	0.830069	0.995593	6.17675e+06	5.42346e+06	3.37622e+06	4.89763e+06	5.61044e+06	4.45051e+06	High	High	High	High	High	High	80331
Q8TED1	9	GPX8	0.753	0.43026	0.938259	7.56476e+06	7.27342e+06	6.1452e+06	8.89387e+06	9.9978e+06	9.34203e+06	High	High	High	High	High	High	493869
Q9NUJ1	8	ABHD10	1.374	0.446014	0.942882	711810	631432	1.15888e+06	544713	523096	763140	High	High	High	High	High	High	55347
P05783	12	KRT18	1.066	0.829694	0.995593	3.08201e+08	2.87685e+08	1.48375e+06	1.23482e+06	3.04963e+08	1.2054e+06	High	High	High	High	High	High	3875
Q6NUM9	13	RETSAT	2.181	0.0528483	0.481816	894825	785181	2.06267e+06	561773	1.22381e+06	832962	High	High	High	High	High	High	54884
Q6DKJ4	11	NXN	1.535	0.316409	0.903644	850282	823094	1.24819e+06	746757	536428	630843	High	High	High	High	High	High	64359
Q2TAA2	7	IAH1	0.763	0.373732	0.91297	2.49725e+06	2.05847e+06	1.5657e+06	2.35917e+06	2.20851e+06	2.35178e+06	High	High	High	High	High	High	285148
Q8NCA5	9	FAM98A	1.339	0.456305	0.944019	1.0973e+06	1.46476e+06	2.29971e+06	1.22954e+06	1.00819e+06	1.38322e+06	High	High	High	High	High	High
Q9UJW0	10	DCTN4	1.244	0.583576	0.970658	593339	245481	785287	346065	390910	375541	High	High	High	High	High	High	51164
Q9H4B7	2	TUBB1	0.906	0.703969	0.988848	628148	1.51119e+06	716297	865630	796181	788188	Peak Found	Peak Found	Peak Found	Peak Found	High	Peak Found	81027
Q8IZP0	8	ABI1	0.766	0.410413	0.929827	1.44352e+06	1.01865e+06	1.03762e+06	1.71247e+06	1.81645e+06	1.61633e+06	High	High	High	High	High	High	10006
Q5W0V3	12	FAM160B1	0.894	0.663266	0.986031	805754	742032	835658	958324	959584	1.0011e+06	High	High	High	High	High	High	57700
Q7Z2Z2	12	EFL1	1.13	0.765251	0.989646	7.57844e+06	7.15374e+06	902439	1.27193e+06	8.42914e+06	2.00889e+06	High	High	High	High	High	High	79631
P62913	6	RPL11	1.101	0.756842	0.989646	1.02064e+07	1.19075e+07	1.56533e+07	9.20683e+06	8.99398e+06	1.19203e+07	High	High	High	High	High	High	6135
O95816	10	BAG2	0.84	0.544554	0.959514	2.50782e+06	2.39811e+06	1.15423e+06	2.57077e+06	3.28982e+06	2.36786e+06	High	High	High	High	High	High	9532
P17612	3	PRKACA	1.358	0.419145	0.932819	790883	825390	1.3218e+06	568776	142202	197609	High	High	High	High	High	High	5566
Q96RF0	8	SNX18	1.108	0.831498	0.995593	1.39408e+06	1.09256e+06	1.82917e+06	1.49008e+06	1.17561e+06	1.40979e+06	High	High	High	High	High	High	112574
Q9Y6B6	4	SAR1B	1.277	0.594658	0.975567	837502	1.61568e+06	1.16091e+06	844284	709329	1.00823e+06	High	High	High	High	High	High	51128
P09960	16	LTA4H	1.722	0.187939	0.801508	1.31579e+06	1.44643e+06	2.04315e+06	875714	520991	822359	High	High	High	High	High	High	4048
Q8IVD9	10	NUDCD3	0.885	0.707709	0.988848	420357	422179	545694	799015	809897	294920	High	High	High	High	High	High	23386
Q9UN37	6	VPS4A	0.906	0.704699	0.988848	1.23042e+06	1.20963e+06	705596	1.14389e+06	1.14624e+06	963664	High	High	High	High	High	High	27183
P49184	7	DNASE1L1	1.293	0.481101	0.944019	337399	390254	642156	480984	390638	565293	High	High	High	Peak Found	High	Peak Found	1774
P47985	10	UQCRFS1	1.128	0.808007	0.994145	3.78664e+06	3.74892e+06	5.57235e+06	3.10591e+06	3.08105e+06	3.76187e+06	High	High	High	High	High	High	7386
P25685	11	DNAJB1	0.757	0.343373	0.903644	1.83012e+06	1.89761e+06	1.14553e+06	2.26436e+06	2.25424e+06	2.04959e+06	High	High	High	High	High	High	3337
P30626	11	SRI	0.88	0.733257	0.988848	1.08692e+07	1.03664e+07	4.66886e+06	1.17828e+07	1.31631e+07	8.9475e+06	High	High	High	High	High	High	6717
P05386	2	RPLP1	0.618	0.121197	0.679647	2.33594e+06	1.65127e+06	1.78914e+06	1.85996e+06	4.85027e+06	2.90882e+06	High	High	High	High	High	High	6176
Q9Y3A6	8	TMED5	1.136	0.736564	0.988848	6.18116e+06	6.98169e+06	7.75369e+06	4.04977e+06	4.84e+06	5.53032e+06	High	High	High	High	High	High	50999
P51116	8	FXR2	1.042	0.921053	0.99653	382549	526854	204941	124800	409182	438693	High	High	High	High	High	High	9513
O60551	7	NMT2	1.275	0.582565	0.970658	902774	923806	1.63507e+06	506920	404335	558417	High	High	High	Peak Found	Peak Found	Peak Found	9397
Q6VEQ5	8	WASH2P	0.863	0.601528	0.975588	826989	613560	445006	1.15046e+06	982866	562713	High	High	High	High	High	High
P01023	14	A2M	0.456	0.0233998	0.285428	741310	838174	1.056e+06	1.74553e+06	1.87562e+06	1.7836e+06	High	High	High	High	High	High	2
Q96A65	16	EXOC4	1.298	0.537817	0.959335	1.19722e+06	1.04852e+06	1.44384e+06	1.34702e+06	1.35217e+06	1.59638e+06	High	High	High	High	Peak Found	Peak Found	60412
Q15738	12	NSDHL	1.222	0.689108	0.988159	824381	956686	1.38599e+06	626037	783059	696391	High	High	High	High	High	High	50814
Q9H2M9	14	RAB3GAP2	1.196	0.689028	0.988159	3.66433e+06	3.15158e+06	1.77071e+06	3.0244e+06	3.4262e+06	2.75193e+06	High	High	High	High	High	High	25782
Q9Y4I1	15	MYO5A	1.287	0.498149	0.94754	529270	446701	569755	415013	694421	288950	High	High	High	High	High	High	4644
Q03519	13	TAP2	2.735	0.00472201	0.0805692	5.62996e+06	4.72807e+06	7.44334e+06	2.87579e+06	3.28394e+06	3.73513e+06	High	High	High	High	High	High	6891
Q15629	7	TRAM1	1.382	0.383879	0.916228	2.75053e+06	2.72334e+06	4.26208e+06	2.51349e+06	2.20378e+06	2.59339e+06	High	High	High	High	High	High	23471
P82650	9	MRPS22	0.814	0.507704	0.950705	513635	796888	796376	493438	698041	722681	High	High	High	High	High	High	56945
Q9H0L4	3	CSTF2T	0.79	0.499033	0.947568	562435	503788	374311	577916	666662	581748	High	High	Peak Found	High	High	High	23283
P06454	6	PTMA	0.249	6.69942e-05	0.00153019	7.46174e+06	7.92406e+06	4.29787e+06	2.09204e+07	3.12957e+07	1.72749e+07	High	High	High	High	High	High	5757
O94929	10	ABLIM3	2.265	0.036027	0.376216	1.04025e+06	785308	1.46786e+06	381976	704536	298322	High	High	High	High	High	High	22885
Q8WZA9	13	IRGQ	0.933	0.750396	0.989192	607079	625262	964859	702045	1.11785e+06	1.01428e+06	High	High	High	High	High	High	126298
Q9NXV6	12	CDKN2AIP	0.693	0.310078	0.903536	467867	252263	193188	322773	662547	599050	High	High	High	High	High	High	55602
O43556	8	SGCE	0.658	0.199911	0.817699	834342	751004	742891	1.07751e+06	1.10241e+06	1.26223e+06	High	High	High	High	High	High	8910
Q14012	11	CAMK1	0.919	0.724264	0.988848	956282	636630	829423	859935	865046	719646	High	High	High	High	High	High	8536
Q9GZS3	9	WDR61	1.118	0.780578	0.992158	654876	599837	836298	543181	543012	626585	High	High	High	High	High	High	80349
P04216	3	THY1	0.698	0.311942	0.903644	3.40653e+07	2.84078e+07	2.02165e+07	3.37766e+07	4.18313e+07	4.64551e+07	High	High	High	High	High	High	7070
P11279	6	LAMP1	0.805	0.5498	0.960012	6.17615e+07	5.21761e+07	3.70559e+07	5.80186e+07	6.52185e+07	5.52153e+07	High	High	High	High	High	High	3916
P62917	9	RPL8	1.25	0.499139	0.947568	1.32395e+07	1.67491e+07	2.33045e+07	1.46132e+07	1.0428e+07	1.331e+07	High	High	High	High	High	High	6132
P26885	6	FKBP2	1.592	0.204187	0.82139	5.23983e+06	5.47572e+06	5.69484e+06	3.26433e+06	3.51064e+06	4.04872e+06	High	High	High	High	High	High	2286
P46109	7	CRKL	0.941	0.798423	0.994145	1.28544e+06	1.5216e+06	1.44678e+06	1.10396e+06	1.02817e+06	1.33579e+06	High	High	High	High	High	High	1399
P61619	8	SEC61A1	1.283	0.469624	0.944019	6.51428e+06	7.88831e+06	1.23816e+07	5.62425e+06	4.73718e+06	6.66474e+06	High	High	High	High	High	High	29927
P84095	7	RHOG	1.266	0.562004	0.964879	3.31398e+06	3.14449e+06	3.60459e+06	2.5494e+06	2.79194e+06	2.62637e+06	High	High	High	High	High	High	391
Q16527	7	CSRP2	1.006	0.913561	0.995593	1.63294e+06	1.97287e+06	1.91129e+06	2.35593e+06	1.55016e+06	1.77239e+06	High	High	High	High	High	High	1466
Q9UBI6	5	GNG12	0.873	0.715679	0.988848	2.52015e+07	2.39e+07	1.69244e+07	2.14172e+07	2.46359e+07	2.42962e+07	High	High	High	High	High	High	55970
Q93050	13	ATP6V0A1	2.015	0.0701972	0.543105	731135	695494	1.56914e+06	403480	262347	503698	High	High	High	High	High	High	535
Q8WUD1	2	RAB2B	1.283	0.561104	0.96485	1.30791e+06	1.40681e+06	2.23774e+06	1.14096e+06	887127	1.32949e+06	Peak Found	Peak Found	High	Peak Found	Peak Found	High	84932
P48506	12	GCLC	1.237	0.578047	0.968726	512869	597000	872634	626653	395753	451558	High	High	High	High	High	High	2729
P02792	5	FTL	0.515	0.0592017	0.502076	2.26324e+07	1.91088e+07	9.92856e+06	2.00615e+07	2.99946e+07	2.81733e+07	High	High	High	High	High	High	2512
O95218	12	ZRANB2	0.722	0.361393	0.907175	7.63791e+06	6.70766e+06	3.55794e+06	9.04692e+06	9.29062e+06	6.6263e+06	High	High	High	High	High	High	9406
Q9Y376	14	CAB39	1.205	0.643545	0.984639	2.17289e+06	1.9454e+06	1.50461e+06	1.90952e+06	2.10948e+06	1.71634e+06	High	High	High	High	High	High	51719
Q9BY32	9	ITPA	0.691	0.211705	0.831127	1.81695e+06	1.82345e+06	1.67723e+06	2.55734e+06	2.29716e+06	2.05868e+06	High	High	High	High	High	High	3704
Q96SQ9	12	CYP2S1	2.654	0.00653633	0.104897	488818	575710	828840	138271	154629	239422	High	High	High	High	High	High	29785
O95352	11	ATG7	1.581	0.226987	0.855756	3.58477e+06	3.20294e+06	4.98038e+06	8.39398e+06	6.5263e+06	5.20149e+06	High	High	High	High	Peak Found	High	10533
P50452	10	SERPINB8	1.272	0.539455	0.959514	457407	747064	895243	392843	850908	428606	High	High	High	High	High	High	5271
P62888	6	RPL30	1.219	0.557428	0.963731	6.00125e+06	7.70344e+06	1.00293e+07	6.07717e+06	5.62668e+06	8.52376e+06	High	High	High	High	High	High	6156
Q8TBC4	9	UBA3	1.174	0.723014	0.988848	1.43332e+06	1.43606e+06	1.52107e+06	1.50773e+06	1.44103e+06	1.35368e+06	High	High	High	High	High	High	9039
Q96K17	4	BTF3L4	0.731	0.340186	0.903644	5.05649e+06	4.47456e+06	1.92703e+06	6.05467e+06	6.63758e+06	4.19705e+06	High	High	High	High	High	High	91408
Q08623	6	PUDP	0.645	0.222102	0.849053	420540	407650	105915	868850	826017	775420	High	High	High	High	High	High	8226
P43155	15	CRAT	1.808	0.131174	0.702346	952167	1.04741e+06	1.6e+06	315476	123377	338977	High	High	High	High	Peak Found	High	1384
P08237	9	PFKM	1.6	0.164482	0.773605	1.7406e+07	1.65759e+07	9.00876e+06	1.83849e+07	1.51283e+07	8.19728e+06	High	High	High	High	Peak Found	High	5213
Q9UBF2	9	COPG2	0.911	0.707955	0.988848	565930	338268	661497	1.45203e+06	1.57829e+06	1.36321e+06	High	Peak Found	High	High	High	High	26958
O14744	11	PRMT5	1.163	0.73493	0.988848	633421	702761	981323	629696	328517	455846	High	High	High	High	High	High	10419
P98082	10	DAB2	0.796	0.467992	0.944019	1.3431e+06	1.21262e+06	898866	1.57045e+06	1.99939e+06	1.54239e+06	High	High	High	High	High	High	1601
Q96E39	2	RBMXL1	0.863	0.697775	0.988848	320143	247229	309050	326238	337606	421589	High	High	High	High	High	High	494115
O15533	9	TAPBP	2.253	0.0328313	0.353801	3.79026e+06	3.97644e+06	5.78771e+06	2.38413e+06	1.59959e+06	2.38205e+06	High	High	High	High	High	High	6892
Q53GQ0	10	HSD17B12	1.352	0.412932	0.929827	2.0729e+06	1.79552e+06	3.26687e+06	746957	1.50404e+06	1.86052e+06	High	High	High	High	High	High	51144
Q14738	7	PPP2R5D	1.009	0.985641	0.998647	474758	479245	579403	535054	438595	565272	High	High	High	High	High	High	5528
Q9P287	7	BCCIP	0.667	0.23505	0.864744	746754	818213	823025	712139	1.29877e+06	1.32096e+06	High	High	High	High	High	High	56647
O14656	11	TOR1A	1.629	0.214781	0.836693	439711	772500	1.10143e+06	326372	335325	505348	High	High	High	High	High	High	1861
Q9NYL4	6	FKBP11	0.71	0.253422	0.876265	2.1908e+06	1.96729e+06	1.54861e+06	2.73527e+06	3.01881e+06	2.46416e+06	High	High	High	High	High	High	51303
Q6ZVM7	10	TOM1L2	1.158	0.807788	0.994145	1.13404e+06	1.40865e+06	380124	835086	1.31817e+06	1.17803e+06	High	High	High	High	High	High	146691
Q15819	2	UBE2V2	0.773	0.390733	0.918506	1.47403e+06	1.24595e+06	767441	1.89283e+06	1.6943e+06	1.52091e+06	High	High	High	High	High	High	7336
P51571	5	SSR4	1.141	0.681082	0.986646	8.44985e+06	8.52555e+06	1.27762e+07	7.1843e+06	7.39285e+06	1.0691e+07	High	High	High	High	High	High	6748
P57105	7	SYNJ2BP	0.875	0.722919	0.988848	1.63276e+07	1.78488e+07	1.11881e+07	1.76096e+07	1.45024e+07	1.38016e+07	High	High	High	High	High	High	55333
Q9Y6M7	12	SLC4A7	0.783	0.512813	0.953202	255704	197905	280863	206473	546031	644617	High	High	High	High	High	High	9497
P28066	7	PSMA5	0.936	0.786906	0.992163	5.92031e+06	4.75298e+06	3.65614e+06	5.57911e+06	5.9425e+06	4.94504e+06	High	High	High	High	High	High	5686
Q8WXF1	9	PSPC1	0.777	0.46653	0.944019	4.42846e+06	3.9193e+06	3.36086e+06	4.64984e+06	4.95571e+06	4.18672e+06	High	High	High	High	High	High	55269
Q8N7H5	10	PAF1	0.55	0.0897724	0.598415	1.04526e+06	1.05515e+06	671987	1.13936e+06	1.4702e+06	1.2037e+06	High	High	Peak Found	High	High	High	54623
P49023	10	PXN	1.169	0.761609	0.989646	1.28115e+06	1.51894e+06	1.17e+06	1.59176e+06	979152	570900	High	High	High	High	High	High	5829
O94906	13	PRPF6	0.891	0.674679	0.986585	971311	843907	1.06873e+06	987302	1.2371e+06	1.28924e+06	High	High	High	High	High	High	24148
P55285	13	CDH6	0.929	0.842272	0.995593	130854		727907	385614	142524	731700	Peak Found	Peak Found	Peak Found	High	High	High	1004
P41567	5	EIF1	0.939	0.802324	0.994145	1.15438e+06	1.49738e+06	1.34243e+06	1.28863e+06	1.20062e+06	1.31588e+06	High	Peak Found	High	High	High	High	10209
O00422	7	SAP18	0.468	0.0112408	0.164397	2.26504e+06	1.08028e+06	911315	2.81493e+06	3.55273e+06	2.87071e+06	High	High	High	High	High	High	10284
Q12769	8	NUP160	1.018	0.934807	0.997255	1.2272e+06	1.71991e+06	892526	710934	1.64608e+06	967932	High	Peak Found	High	High	High	High	23279
P19404	8	NDUFV2	1.002	0.916984	0.995818	2.83038e+06	2.01746e+06	1.36403e+06	2.24214e+06	2.09097e+06	1.7612e+06	High	High	High	High	High	High	4729
P55145	8	MANF	0.676	0.271324	0.8899	6.48704e+06	5.66508e+06	2.81123e+06	8.25084e+06	1.13687e+07	6.9115e+06	High	High	High	High	High	High	7873
Q9Y4W6	15	AFG3L2	1.329	0.521662	0.954357	747351	1.4864e+06	1.34009e+06	591387	598814	1.27012e+06	High	High	High	High	High	High	10939
Q96A26	4	FAM162A	1.176	0.708694	0.988848	5.78748e+06	5.99695e+06	3.91236e+06	4.63819e+06	4.92522e+06	4.33928e+06	High	High	High	High	High	High	26355
P56182	12	RRP1	0.534	0.0705296	0.54328	1.09318e+06	969165	612860	1.61698e+06	1.93646e+06	1.52408e+06	High	High	High	High	High	High	8568
Q14320	10	FAM50A	0.367	0.00111217	0.0230183	1.42624e+06	998594	527499	3.02225e+06	3.09177e+06	2.02587e+06	High	High	High	High	High	High	9130
Q16762	8	TST	1.876	0.0651986	0.526361	2.36061e+06	2.34842e+06	3.20166e+06	1.36939e+06	1.07895e+06	1.48578e+06	High	High	High	High	High	High	7263
Q96QC0	13	PPP1R10	0.553	0.0893719	0.598415	3.48071e+06	3.81355e+06	2.64389e+06	3.6549e+06	4.19961e+06	3.39622e+06	High	High	High	High	High	High	5514
Q9GZT6	8	CCDC90B	0.752	0.353403	0.905124	1.75604e+06	1.34978e+06	791858	1.54696e+06	2.15998e+06	1.3725e+06	High	High	High	High	High	High	60492
Q04837	7	SSBP1	1.077	0.871925	0.995593	4.89599e+06	5.34884e+06	3.74883e+06	3.76076e+06	4.11406e+06	4.53043e+06	High	High	High	High	High	High	6742
Q12841	10	FSTL1	1.018	0.948831	0.998017	1.60652e+06	1.75726e+06	1.50022e+06	1.28763e+06	1.91467e+06	1.80364e+06	High	High	High	High	High	High	11167
Q8IV08	11	PLD3	1.009	0.99875	0.999951	5.45751e+06	4.31808e+06	4.67019e+06	4.11126e+06	3.61333e+06	5.36993e+06	High	High	High	High	High	High	23646
P53597	8	SUCLG1	1.372	0.438672	0.942161	3.31282e+06	3.58564e+06	5.14619e+06	2.62415e+06	2.54561e+06	3.02692e+06	High	High	High	High	High	High	8802
P16930	9	FAH	1.67	0.210715	0.830832	995094	875979	1.68633e+06	919232	617749	932839	High	High	High	High	Peak Found	High	2184
Q9P121	8	NTM	0.607	0.133446	0.703165	3.02613e+06	2.31294e+06	1.71686e+06	3.69428e+06	4.09671e+06	3.12014e+06	High	High	High	High	High	High	50863
O95163	11	ELP1	0.745	0.412845	0.929827	712857	329878	420115	413715	455790	449691	Peak Found	High	High	High	High	High	8518
Q9Y6K8	11	AK5	0.398	0.00915045	0.138416	1.15928e+06	749694		1.38014e+06	1.59975e+06	1.6761e+06	High	High	High	High	High	High	26289
P05787	2	KRT8	1.149	0.718175	0.988848	496381	404965	469489	356621	56287.2	413268	Peak Found	High	Peak Found	Peak Found	Peak Found	Peak Found	3856
Q9H078	11	CLPB	1.204	0.614588	0.977541	376075	381399	607463	226139	285975	339248	High	High	High	Peak Found	High	High	81570
Q9NRY6	5	PLSCR3	0.842	0.568259	0.966427	619528	693854	413992	569529	840347	1.02264e+06	High	High	High	High	High	High	57048
Q9ULI3	8	HEG1	0.625	0.184409	0.796699	1.32465e+07	1.20634e+07	6.27687e+06	7.35155e+07	8.62556e+07	6.91455e+07	High	High	High	High	High	High	57493
P53634	6	CTSC	0.799	0.4699	0.944019	3.76425e+06	3.39771e+06	3.36927e+06	4.39258e+06	4.35374e+06	4.41783e+06	High	High	High	High	High	High	1075
Q96G03	12	PGM2	1.152	0.753183	0.989192	2.5499e+06	2.13603e+06	2.13859e+06	2.12938e+06	2.10405e+06	2.05274e+06	High	High	High	High	High	High	55276
Q96LJ7	10	DHRS1	1.628	0.197831	0.816089	1.44661e+06	1.77375e+06	2.44745e+06	1.03747e+06	1.11995e+06	1.05876e+06	High	High	High	High	High	High	115817
P53007	10	SLC25A1	2.173	0.0311113	0.343002	4.69727e+06	5.1192e+06	7.43974e+06	4.78067e+06	3.58804e+06	2.84431e+06	High	High	High	High	High	High	6576
P33993	11	MCM7	0.68	0.289501	0.892389			214050	190025	646480	791147	Peak Found	Peak Found	Peak Found	Peak Found	Peak Found	High	4176
P35475	10	IDUA	2.888	0.00388194	0.0693308	548924	535531	946959	120777	116369	143984	High	High	High	Peak Found	High	Peak Found	3425
Q9UNE7	10	STUB1	0.838	0.569197	0.966875	675644	620010	740042	1.24983e+06	1.56963e+06	954320	High	High	High	High	High	High	10273
Q9NVI7	7	ATAD3A	1.335	0.53838	0.959514	618137	949862	1.66464e+06	569828	554185	806745	High	High	High	High	High	High	55210
Q9BUL8	8	PDCD10	0.725	0.367655	0.91127	1.21241e+07	1.21844e+07	968499	4.70442e+06	4.22933e+06	2.88937e+06	High	High	High	High	High	High	11235
Q9NY61	7	AATF	0.584	0.135835	0.709168	600605	726904	250282	256903	678459	391373	High	Peak Found	High	High	High	High	26574
P32322	6	PYCR1	0.867	0.562326	0.964879	1.85544e+06	2.26994e+06	1.66026e+06	1.74509e+06	2.28955e+06	2.0727e+06	High	High	High	High	High	High	5831
O15305	10	PMM2	1.001	0.934299	0.997234	2.91606e+06	2.91575e+06	1.59823e+06	3.15347e+06	2.73039e+06	2.04954e+06	High	High	High	High	High	High	5373
Q13098	11	GPS1	1.396	0.401476	0.92545	546214	715592	698525	601413	471700	449372	High	High	High	High	High	High	2873
P13473	7	LAMP2	0.759	0.443745	0.942882	2.33502e+07	1.62927e+07	1.06866e+07	2.76032e+07	2.78817e+07	2.08438e+07	High	High	High	High	High	High	3920
O15067	10	PFAS	0.62	0.242823	0.871317	37530.2	39376	291862	320312	282576	271885	Peak Found	High	Peak Found	Peak Found	High	Peak Found	5198
Q9NV70	10	EXOC1	1.353	0.365161	0.910281	9.95442e+06	9.39037e+06	1.38122e+07	9.98567e+06	7.98009e+06	8.66809e+06	High	High	High	High	High	High	55763
P62314	5	SNRPD1	0.842	0.53959	0.959514	1.96326e+06	1.87699e+06	3.79739e+06	2.64516e+06	2.49796e+06	4.1907e+06	High	High	High	High	High	High	6632
Q658P3	9	STEAP3	1.107	0.843154	0.995593	2.57848e+06	2.51729e+06	3.91321e+06	2.38736e+06	2.19595e+06	2.62004e+06	High	High	High	High	High	High	55240
Q3V6T2	13	CCDC88A	0.769	0.4652	0.944019	1.17033e+07	1.26758e+07	1.09809e+07	1.17437e+07	1.66909e+07	1.30323e+07	High	High	Peak Found	High	High	High	55704
Q6P587	8	FAHD1	1.275	0.599226	0.975588	1.25294e+06	968130	1.14227e+06	1.02512e+06	970845	843617	High	High	High	High	High	High	81889
P06730	9	EIF4E	0.907	0.742926	0.989192	4.34663e+06	4.56472e+06	3.39185e+06	5.26247e+06	4.76247e+06	4.7295e+06	High	High	High	High	High	High	1977
O43684	7	BUB3	0.966	0.831712	0.995593	658819	741584	943111	1.00621e+06	725701	707139	High	High	High	High	High	High	9184
P62330	6	ARF6	1.714	0.198578	0.816089	820590	1.20077e+06	2.25097e+06	388156	399648	824671	High	High	High	High	High	High	382
P98172	8	EFNB1	1.252	0.60795	0.975998	1.65028e+06	1.43426e+06	805431	1.04285e+06	1.04189e+06	864938	High	High	High	High	High	High	1947
Q99471	6	PFDN5	1.145	0.77584	0.991825	693156	253352		1.43695e+06	570363		High	High	High	High	High	High	5204
Q9UK41	8	VPS28	0.8	0.483373	0.944019	1.11649e+06	1.0618e+06	827429	1.0912e+06	1.31021e+06	1.09801e+06	High	High	High	High	High	High	51160
Q13564	10	NAE1	1.245	0.563835	0.964915	434641	527131	636718	301104	205827	294351	High	High	High	Peak Found	Peak Found	High	8883
Q9NSB4	6	KRT82	0.859	0.681151	0.986646	1.54744e+07	1.33139e+07	2.82578e+07	1.6303e+07	1.94253e+07	2.35046e+07	High	High	High	High	High	High	3888
Q8TF05	7	PPP4R1	0.789	0.43448	0.940748	1.38113e+06	1.30029e+06	2.39672e+06	1.50009e+06	1.40119e+06	1.86271e+06	High	High	High	High	High	High	9989
Q5QJE6	10	DNTTIP2	0.603	0.170292	0.782654	333701	473103	603069	755405	922838	641794	High	High	Peak Found	High	High	High	30836
Q9Y6R1	8	SLC4A4	0.814	0.593872	0.975312	528847	486487	607260	586653	666034	753856	High	High	High	High	High	High	8671
P43487	6	RANBP1	0.588	0.132121	0.702346	1.10952e+07	1.18044e+07	1.47152e+07	1.25365e+07	1.10785e+07	1.07304e+07	High	High	Peak Found	High	High	High	5902
Q9NNW7	8	TXNRD2	1.439	0.316537	0.903644	2.04172e+06	1.99844e+06	2.66924e+06	1.90355e+06	988238	1.80965e+06	High	High	High	High	High	High	10587
Q96B97	9	SH3KBP1	0.841	0.576178	0.968726	987922	806167	156923	1.35829e+06	573596	324738	High	High	High	High	High	High	30011
Q9NQ48	9	LZTFL1	1.002	0.908635	0.995593	1.92972e+06	3.34962e+06	2.45857e+06	1.56888e+06	1.54775e+06	1.31712e+06	High	High	Peak Found	High	High	High	54585
P57740	10	NUP107	0.88	0.772041	0.990179	312394	147252	371422	199452	100665	237808	High	Peak Found	High	High	High	High	57122
P99999	5	CYCS	1.467	0.254852	0.876403	1.14303e+07	1.16296e+07	1.75579e+07	7.85227e+06	7.80606e+06	9.79698e+06	High	High	High	High	High	High	54205
Q8IZA0	10	KIAA0319L	1.039	0.9722	0.998017	883733	902106	615458	1.09876e+06	1.00025e+06	620987	High	High	High	High	High	High	79932
Q9BY44	9	EIF2A	0.882	0.75828	0.989646	301078	346801	315689	343479	286448	218799	High	High	High	High	High	Peak Found	83939
O00330	11	PDHX	0.889	0.638453	0.982518	2.27376e+06	2.01788e+06	1.79974e+06	2.53083e+06	2.93707e+06	2.79666e+06	High	High	High	High	High	High	8050
Q8WYA6	10	CTNNBL1	0.601	0.13902	0.712243	874830	434778	621747	1.13673e+06	835415	1.01637e+06	High	High	Peak Found	High	High	High	56259
O43172	10	PRPF4	0.774	0.481704	0.944019	784151	285522	612868	284590	442965	528469	High	High	High	High	High	High	9128
O75694	10	NUP155	1.033	0.979203	0.998647	546437	477523	621520	616686	374080	598595	Peak Found	Peak Found	High	Peak Found	High	High	9631
Q86UU1	13	PHLDB1	0.806	0.55257	0.960838	1.59434e+07	1.67587e+07	1.85098e+07	1.63521e+07	1.47812e+07	1.41481e+07	High	High	High	High	High	High	23187
P62995	6	TRA2B	0.436	0.0155976	0.211397	1.68622e+06	2.01241e+06	2.07319e+06	3.15961e+06	3.9941e+06	5.11585e+06	High	High	High	High	High	High	6434
Q8TEX9	10	IPO4	0.907	0.833454	0.995593	175698	377775	247492	255728	285441	263289	High	High	High	High	High	High	79711
A2RRP1	13	NBAS	1.728	0.142473	0.72283	146987	324227	697119	73233.7	115904	163962	High	High	High	High	Peak Found	Peak Found	51594
P07099	9	EPHX1	1.819	0.14044	0.716321	1.20558e+06	1.07685e+06	1.90291e+06	426326	695150	523821	High	High	High	High	Peak Found	High	2052
Q7Z5L9	4	IRF2BP2	0.752	0.44705	0.942882	505301	564207	609973	533011	652549	640987	Peak Found	High	Peak Found	Peak Found	Peak Found	High	359948
Q9Y4E8	13	USP15	0.946	0.791218	0.992163	1.39999e+06	1.47568e+06	1.51612e+06	1.33509e+06	1.44097e+06	1.72257e+06	High	High	High	High	High	High	9958
P55899	7	FCGRT	1.084	0.917733	0.995818	1.39037e+06	1.17995e+06	646242	1.06465e+06	1.08319e+06	720922	High	High	High	High	High	High	2217
Q13637	8	RAB32	1.21	0.640998	0.982518	2.43148e+06	2.68842e+06	3.28043e+06	1.95778e+06	2.03907e+06	2.42358e+06	High	High	High	High	High	High	10981
P22059	11	OSBP	1.3	0.569418	0.966964	1.3161e+06	1.32682e+06	1.52258e+06	1.47634e+06	766850	824162	High	High	High	High	High	High	5007
Q96PU8	9	QKI	0.62	0.158871	0.760136	3.91796e+06	3.6467e+06	2.93414e+06	2.86674e+06	3.32346e+06	3.55697e+06	High	High	High	High	High	High	9444
Q15257	7	PTPA	1.507	0.318504	0.903644	650123	695702	1.13767e+06	547237	398211	577176	High	High	High	High	High	High	5524
O15269	9	SPTLC1	1.144	0.847191	0.995593	581624	697751	1.38858e+06	1.10245e+06	1.20811e+06	860390	High	High	High	High	High	High	10558
P30566	11	ADSL	1.042	0.932253	0.997234	415575	462443	559196	568638	443865	432841	High	High	High	High	High	High	158
P61086	8	UBE2K	0.772	0.440578	0.942161	7.37733e+06	6.10066e+06	5.6691e+06	2.99028e+06	2.97935e+06	2.65151e+06	High	High	High	High	High	High	3093
P31151	7	S100A7	1.002	0.995746	0.999658	792672	111172	505752	407043	66560.6	260863	High	Peak Found	High	High	Peak Found	High	6278
Q14566	12	MCM6	0.724	0.362433	0.907175	249168	174577	318973	830022	227717	643418	Peak Found	Peak Found	Peak Found	Peak Found	Peak Found	High	4175
O96008	7	TOMM40	1.159	0.731785	0.988848	499832	369678	1.00344e+06	572898	601190	658541	High	High	High	High	High	High	10452
Q9NXG6	7	P4HTM	1.131	0.855129	0.995593	928443	889849	694855	624150	728127	641561	High	High	High	High	High	High	54681
P23258	11	TUBG1	0.934	0.844578	0.995593	226271	206521	494984	513466	343701	515901	High	High	High	High	High	High	7283
Q13325	9	IFIT5	1.455	0.327607	0.903644	2.38199e+06	2.65302e+06	1.80479e+06	3.29573e+06	3.37112e+06	3.47488e+06	High	High	High	Peak Found	High	Peak Found	24138
Q9UKM7	9	MAN1B1	1.368	0.504484	0.948575	930604	784023	1.26233e+06	899819	1.10658e+06	875530	High	High	High	High	High	High	11253
O00499	10	BIN1	0.976	0.853182	0.995593	712594	797171	472488	700701	747422	515716	High	High	Peak Found	High	High	Peak Found	274
Q9BX67	6	JAM3	0.652	0.185947	0.799126	1.60122e+06	1.36047e+06	981888	1.95083e+06	2.43227e+06	1.85658e+06	High	High	High	High	High	High	83700
P53708	12	ITGA8	0.53	0.0777315	0.56705	135442	43581.8	472595	612115	529658	555143	Peak Found	Peak Found	Peak Found	High	High	High	8516
O95834	10	EML2	1.764	0.138579	0.712243	1.14833e+06	1.30846e+06	1.58777e+06	1.28652e+06	1.49076e+06	1.07319e+06	High	High	High	Peak Found	High	High	24139
Q9H0W9	9	C11orf54	0.951	0.830996	0.995593	772130	702385	546531	883356	572050	610082	High	High	High	High	High	High	28970
Q15005	8	SPCS2	1.211	0.65339	0.986031	4.04608e+06	4.03859e+06	5.73685e+06	3.48777e+06	3.44287e+06	4.07807e+06	High	High	High	High	High	High	9789
Q9BWF3	11	RBM4	0.71	0.251303	0.876265	1.95231e+06	2.22063e+06	1.62605e+06	2.72379e+06	2.75109e+06	2.42844e+06	High	High	High	High	High	High	5936
Q9UJ41	7	RABGEF1	0.903	0.784218	0.992163	385182	461598	714877	165901	354117	282981	High	High	Peak Found	High	High	High
Q13247	4	SRSF6	0.439	0.0121051	0.174368	821089	907844	750104	1.57106e+06	2.11619e+06	2.1161e+06	High	High	High	High	High	High	6431
O43765	8	SGTA	0.768	0.463975	0.944019	4.07064e+07	3.88553e+07	3.1278e+07	8.66043e+07	1.10313e+08	1.08124e+08	High	High	High	High	High	High	6449
O75915	6	ARL6IP5	1.581	0.17536	0.782654	3.5459e+07	3.4718e+07	3.16209e+07	2.15472e+07	2.65742e+07	2.83561e+07	High	High	High	High	High	High	10550
Q9BRK5	9	SDF4	1.232	0.62357	0.979648	1.64773e+06	1.42435e+06	443880	668281	1.18383e+06	1.07744e+06	High	High	High	High	High	High	51150
Q9ULX6	9	AKAP8L	0.554	0.0842218	0.587493	785778	624122	680881	1.1012e+06	1.1431e+06	721575	High	High	High	High	High	High	26993
O95786	12	DDX58	1.57	0.24707	0.874036	727714	762778	1.38792e+06	620136	571563	547018	High	High	High	Peak Found	Peak Found	Peak Found	23586
Q96GA3	11	LTV1	0.615	0.169534	0.782654	315225	199126	305665	738863	657878	328737	Peak Found	Peak Found	Peak Found	High	High	High	84946
O95208	7	EPN2	0.791	0.420352	0.932819	884182	728067	354705	962652	1.87899e+06	1.1063e+06	High	High	High	High	High	High	22905
Q5JTZ9	12	AARS2	1.46	0.355807	0.905124	648910	728494	876789	444480	615880	561993	High	High	High	High	High	High	57505
Q9P2W9	7	STX18	1.018	0.9763	0.998647	587435	464636	868625	547602	653018	945608	High	High	High	High	High	High	53407
O95881	7	TXNDC12	0.907	0.695544	0.988848	1.0135e+06	520596	1.16928e+06	853448	1.02982e+06	1.16316e+06	High	High	High	High	High	High	51060
Q96BM9	2	ARL8A	1.377	0.491362	0.944394	1.10773e+06	1.10088e+06	889076	813353	764846	683237	High	High	Peak Found	Peak Found	Peak Found	High	127829
Q9H936	6	SLC25A22	1.814	0.0862649	0.590868	2.04172e+06	1.71316e+06	2.45867e+06	1.63749e+06	1.52888e+06	1.32935e+06	High	High	High	High	High	High	79751
Q96N66	7	MBOAT7	2.946	0.00374102	0.0670226	4.35172e+06	4.9121e+06	8.06866e+06	1.89791e+06	670638	1.93119e+06	High	High	High	High	High	High	79143
P62266	7	RPS23	1.107	0.746747	0.989192	8.99463e+06	9.30612e+06	1.16757e+07	1.02827e+07	9.17689e+06	9.0199e+06	High	High	High	High	High	High	6228
Q7LG56	8	RRM2B	3.255	0.000572256	0.0122874	1.17884e+07	1.09664e+07	7.14257e+06	1.33363e+07	1.37825e+07	1.01127e+07	High	High	High	Peak Found	Peak Found	Peak Found	50484
Q93034	12	CUL5	1.479	0.290914	0.892451	609976	710442	887607	548430	275226	325590	High	High	High	Peak Found	Peak Found	High	8065
Q14011	4	CIRBP	0.714	0.322183	0.903644	4.87256e+06	3.94314e+06	2.36035e+06	5.10253e+06	6.96091e+06	4.84075e+06	High	High	High	High	High	High	1153
Q9UNX3	2	RPL26L1	1.055	0.95327	0.998017	533432	683994	753405	642938	567270	612112	High	High	High	High	High	High	51121
Q92522	8	H1-10	0.273	0.000193795	0.00433687	6.0223e+06	5.76928e+06	5.91143e+06	1.11103e+07	1.25745e+07	1.18816e+07	High	High	High	High	High	High	8971
Q96CT7	8	CCDC124	0.534	0.0695986	0.539931	9.13939e+06	6.28873e+06	2.32691e+06	7.09645e+06	9.04462e+06	6.88931e+06	High	High	High	High	High	High	115098
Q9H0A0	10	NAT10	0.933	0.748267	0.989192	2.38963e+06	2.11275e+06	2.07142e+06	2.30855e+06	2.57718e+06	2.51725e+06	Peak Found	High	High	High	High	High	55226
Q9NXW2	9	DNAJB12	0.828	0.535891	0.958977	852346	1.13155e+06	549250	1.16265e+06	1.50209e+06	825734	High	High	High	High	High	High	54788
Q9Y3E1	3	HDGFL3	0.911	0.711104	0.988848	2.47539e+06	2.48717e+06	1.278e+06	2.58458e+06	2.738e+06	1.77717e+06	High	High	High	High	High	High	50810
Q14978	11	NOLC1	0.448	0.0138468	0.193148	1.6135e+06	1.73168e+06	973541	2.19938e+06	3.40469e+06	2.84294e+06	High	High	High	High	High	High	9221
Q5T9L3	11	WLS	2.049	0.0777777	0.56705	1.02273e+06	1.18437e+06	1.81194e+06	574639	552539	819931	High	High	High	High	High	High	79971
Q9Y2U8	11	LEMD3	0.788	0.566569	0.966427	230296	234409	164000	241817	816043	266257	High	High	High	High	High	High	23592
Q9UEY8	13	ADD3	1.013	0.948328	0.998017	588722	815647	3.91254e+06	2.51368e+06	2.15265e+06	1.96226e+06	High	High	High	High	High	High	120
Q8NEU8	10	APPL2	0.864	0.607478	0.975998	560959	670547	747015	663824	743721	822114	High	Peak Found	High	High	Peak Found	High	55198
Q8N129	7	CNPY4	0.782	0.41777	0.932624	1.79328e+06	1.39826e+06	545816	1.79641e+06	2.22162e+06	1.77229e+06	High	High	High	High	High	High	245812
O15020	2	SPTBN2	0.783	0.464467	0.944019	554971	638023	570583	686306	824918	728490	Peak Found	High	Peak Found	High	High	High	6712
P28074	10	PSMB5	1.14	0.775565	0.991825	1.87845e+06	2.27957e+06	2.97371e+06	2.04867e+06	1.78983e+06	2.33418e+06	High	High	High	High	High	High	5693
Q9H4A6	6	GOLPH3	0.733	0.371243	0.91297	615879	610668	464106	737347	730768	631966	High	High	High	High	High	High	64083
Q8WXI9	5	GATAD2B	0.576	0.131956	0.702346	277236	319675	176562	470045	546085	392025	Peak Found	High	Peak Found	High	High	High	57459
O75431	8	MTX2	1.116	0.821014	0.995593	1.49249e+06	1.43469e+06	1.53447e+06	1.86909e+06	1.88056e+06	2.09794e+06	High	High	High	High	High	High	10651
O75886	7	STAM2	0.821	0.494423	0.945114	2.09119e+06	2.02398e+06	2.01705e+06	2.44031e+06	1.99934e+06	2.69444e+06	High	High	Peak Found	High	High	High	10254
Q9NVZ3	5	NECAP2	1.243	0.625908	0.980572	612890	698108	640266	696881	601143	504227	High	High	High	High	High	High	55707
Q9UPT8	9	ZC3H4	0.642	0.210373	0.830624	439583	359924	297053	706538	614517	570610	High	High	High	High	High	High	23211
Q92575	6	UBXN4	1.004	0.91358	0.995593	1.84076e+06	1.82656e+06	1.93517e+06	1.62322e+06	2.01186e+06	1.80627e+06	High	High	High	High	High	High	23190
O95299	9	NDUFA10	1.456	0.284392	0.890226	2.06258e+06	2.15802e+06	3.32716e+06	1.74441e+06	1.63956e+06	2.0086e+06	High	High	High	High	High	High	4705
O43592	13	XPOT	0.959	0.911404	0.995593	128051	143115	441077	243796	142008	221656	Peak Found	High	High	High	High	High	11260
Q08J23	9	NSUN2	0.991	0.948072	0.998017	460814	582903	667744	562705	431681	504312	High	High	High	High	High	High	54888
Q9UNK0	9	STX8	0.907	0.733994	0.988848	7.21167e+06	6.81159e+06	4.95905e+06	4.46367e+06	4.40954e+06	3.83368e+06	High	High	High	High	High	High	9482
Q9UKK9	7	NUDT5	1.168	0.720434	0.988848	1.49123e+06	1.33839e+06	1.17189e+06	1.29651e+06	1.33908e+06	1.36914e+06	High	High	High	High	High	High	11164
O75569	8	PRKRA	1.001	0.897734	0.995593	913840	921877	911613	946506	619371	819779	High	High	High	High	High	High	8575
O95347	13	SMC2	1.422	0.375701	0.91297	613024	753142	324242	756262	551449	370966	Peak Found	Peak Found	Peak Found	High	Peak Found	Peak Found	10592
Q15185	7	PTGES3	0.636	0.193859	0.810055	4.09868e+06	3.6255e+06	1.87626e+06	5.18918e+06	6.67349e+06	4.81515e+06	High	High	High	High	High	High	10728
P83916	5	CBX1	0.615	0.161391	0.767209	868056	1.19333e+06	633447	1.65547e+06	1.94781e+06	1.48286e+06	High	High	Peak Found	High	High	High	10951
Q9NZJ7	10	MTCH1	1.778	0.0874678	0.596207	2.36696e+06	2.13184e+06	3.11639e+06	1.22555e+06	1.60597e+06	1.99051e+06	High	High	High	Peak Found	High	Peak Found	23787
Q08752	12	PPID	0.672	0.262412	0.878344	9.92618e+06	7.60742e+06	5.00002e+06	1.11712e+07	1.30677e+07	8.20071e+06	High	High	High	High	High	High	5481
Q9Y6D9	13	MAD1L1	0.599	0.120508	0.678248	1.2822e+06	973447	1.548e+06	1.88775e+06	2.43816e+06	1.99498e+06	High	Peak Found	High	High	High	High	8379
Q9NQ50	8	MRPL40	0.705	0.256032	0.878095	877954	833473	457577	2.25553e+06	2.27023e+06	1.47476e+06	High	High	Peak Found	High	High	High	64976
P12821	11	ACE	0.574	0.113783	0.661814	560389	549286	430323	575213	1.37141e+06	735269	High	High	Peak Found	High	High	High	1636
P30530	10	AXL	0.629	0.123898	0.685679	1.8271e+06	1.73358e+06	2.51983e+06	1.5981e+06	1.44138e+06	1.83734e+06	High	Peak Found	Peak Found	High	High	High
P49903	8	SEPHS1	0.756	0.385325	0.917388	528648	493419	428835	1.36387e+06	1.1183e+06	783206	High	High	High	High	High	High	22929
Q9NVS9	6	PNPO	2.888	0.00718359	0.113142	1.83903e+06	1.58899e+06	837095	607773	497656	319513	High	High	High	High	High	Peak Found	55163
P46108	10	CRK	1.06	0.968828	0.998017	1.29972e+06	741242	453697	1.05088e+06	930549	289281	High	High	High	High	High	High	1398
Q15121	5	PEA15	1.007	0.926786	0.996909	1.31552e+06	1.20518e+06	769836	351294	1.19117e+06	1.04546e+06	High	High	High	High	High	High	8682
P13073	8	COX4I1	0.86	0.684836	0.987187	2.95536e+07	2.59512e+07	1.70346e+07	2.97517e+07	3.04829e+07	2.49117e+07	High	High	High	High	High	High	1327
Q9NWH9	8	SLTM	0.699	0.327081	0.903644	384333	450718	642616	611289	715808	773704	High	High	High	High	High	High	79811
Q96EY1	7	DNAJA3	1.136	0.811156	0.994516	704866	831371	386614	291753	725900	684470	High	High	High	High	High	High	9093
Q9H444	9	CHMP4B	0.894	0.768344	0.989646	7.14624e+06	7.26842e+06	5.62407e+06	8.71794e+06	7.81037e+06	6.4119e+06	High	High	High	High	High	High	128866
P39059	10	COL15A1	0.86	0.588141	0.972826	955941	324573	865124	968618	1.00469e+06	1.6705e+06	Peak Found	Peak Found	Peak Found	High	High	High	1306
Q9NQ29	3	LUC7L	0.717	0.359498	0.906418	441801	401952	335420	641297	686805	676381	Peak Found	Peak Found	High	High	High	High	55692
Q9UGI8	11	TES	1.366	0.454312	0.944019	573202	713940	733557	587632	446390	716775	High	High	High	High	High	High	26136
Q86U42	6	PABPN1	0.389	0.00661139	0.105286	2.22406e+06	2.12728e+06	1.33321e+06	3.94425e+06	5.44405e+06	4.53699e+06	High	High	High	High	High	High	8106
Q8N5K1	7	CISD2	0.642	0.183925	0.795804	5.21379e+06	4.06666e+06	2.57003e+06	5.94243e+06	7.59118e+06	6.06616e+06	High	High	High	High	High	High	493856
P51884	9	LUM	0.558	0.100698	0.632314	501637	529770	230767	1.12491e+06	1.06327e+06	788919	High	High	High	High	High	High	4060
P14543	11	NID1	0.595	0.13963	0.712823	266328		154424	737864	1.78083e+06	383289	Peak Found	Peak Found	Peak Found	Peak Found	High	High	4811
P54802	9	NAGLU	1.54	0.244079	0.872386	254420	218140	627512	186813	148683	541215	High	Peak Found	High	Peak Found	High	High	4669
P19971	10	TYMP	1.082	0.945431	0.998017	767926	852367	764273	825015	805468	781246	High	High	Peak Found	Peak Found	High	High	1890; 9997
Q9UNF1	9	MAGED2	1.029	0.958707	0.998017	991229	989081	1.21592e+06	1.09089e+06	855886	1.16212e+06	High	High	High	High	High	High	10916
Q16774	8	GUK1	1.168	0.73722	0.988848	3.06365e+06	3.61142e+06	2.66741e+06	1.77838e+06	1.48136e+06	1.31237e+06	High	High	High	High	High	High	2987
Q05519	6	SRSF11	0.525	0.0477665	0.448927	1.38941e+06	1.08849e+06	312755	2.16555e+06	2.62237e+06	2.24058e+06	High	High	High	High	High	High	9295
Q04760	8	GLO1	0.862	0.639414	0.982518	2.55195e+06	2.37431e+06	1.28161e+06	3.08564e+06	5.34683e+06	3.42633e+06	High	High	High	High	High	High	2739
P35914	8	HMGCL	1.87	0.0946299	0.611352	1.66892e+06	1.87228e+06	2.60207e+06	998099	967277	1.2205e+06	High	High	High	High	High	High	3155
O76061	7	STC2	1.367	0.431167	0.938331	1.68293e+06	1.7531e+06	1.08744e+06	987800	1.28939e+06	1.00721e+06	High	High	High	High	High	High	8614
Q16539	7	MAPK14	1.023	0.943733	0.998017	672481	681329	815179	916421	895399	904738	High	High	High	High	Peak Found	High	1432
P84098	4	RPL19	1.075	0.80986	0.994145	8.10922e+06	8.49326e+06	1.24161e+07	8.5597e+06	7.61034e+06	7.80399e+06	High	High	High	High	High	High	6143
Q9HC07	4	TMEM165	1.209	0.651648	0.986031	2.38399e+06	2.29673e+06	3.31806e+06	2.06579e+06	1.87896e+06	2.19716e+06	High	High	High	High	High	High	55858
Q9H173	10	SIL1	1.111	0.819923	0.995593	1.7441e+06	1.70943e+06	1.85096e+06	1.18169e+06	1.50269e+06	1.88439e+06	High	High	High	High	High	High	64374
Q14669	10	TRIP12	1.08	0.831713	0.995593	222898	250576	398143	304329	276709	357401	High	Peak Found	High	High	High	High	9320
P09417	8	QDPR	1.691	0.18992	0.802956	692085	782544	1.00877e+06	471263	422914	491478	High	High	High	High	High	High	5860
Q8WUX9	10	CHMP7	0.799	0.543911	0.959514	202324	270024	394042	368909	215896	444240	High	High	High	High	High	High	91782
Q9H1E5	8	TMX4	0.948	0.814808	0.995593	3.04304e+06	2.54731e+06	2.62991e+06	2.91977e+06	2.58529e+06	2.62539e+06	High	High	High	High	High	High	56255
Q9Y3A5	9	SBDS	1.128	0.792623	0.992163	1.25664e+06	1.15085e+06	2.39616e+06	1.97239e+06	1.92959e+06	2.20812e+06	High	High	High	High	High	High	51119
Q3ZCQ8	8	TIMM50	1.144	0.785618	0.992163	420377	611354	970803	514421	649116	760760	High	High	High	High	High	High	92609
Q9Y295	8	DRG1	0.99	0.953092	0.998017	398486	193895	617964	559735	460700	575133	High	Peak Found	High	High	High	High	4733
Q92769	6	HDAC2	0.825	0.634857	0.982518	184424	71296.5	256242	255516	368649	503070	High	Peak Found	High	High	High	High	3066
P02794	8	FTH1	1.098	0.865591	0.995593	3.9399e+06	3.72072e+06	1.92246e+06	3.40283e+06	3.43511e+06	3.07272e+06	High	High	High	High	High	High	2495
Q9NQR4	9	NIT2	1.281	0.583775	0.970658	1.05126e+06	1.04746e+06	1.91868e+06	1.16522e+06	1.31659e+06	1.95618e+06	High	High	High	High	Peak Found	High	56954
Q9NVP1	10	DDX18	0.791	0.447647	0.942882	792845	703243	639759	876667	1.53753e+06	1.03749e+06	Peak Found	Peak Found	High	Peak Found	Peak Found	High	8886
P51532	12	SMARCA4	0.779	0.49782	0.947229	235291	156936	385911	375219	478355	529533	High	High	High	High	High	High	6597
Q8TCT9	6	HM13	1.19	0.619481	0.979523	6.69627e+06	6.75414e+06	8.81319e+06	5.44143e+06	6.09914e+06	6.72669e+06	High	High	High	High	High	High	81502
Q9UKX5	10	ITGA11	1.187	0.68229	0.986734	1.78936e+06	1.66833e+06	1.34763e+06	2.15014e+06	2.44039e+06	2.06002e+06	High	High	High	High	High	High	22801
P46926	5	GNPDA1	1.012	0.951051	0.998017	3.46502e+06	3.08525e+06	2.25484e+06	3.0404e+06	3.25447e+06	3.37718e+06	High	High	High	High	Peak Found	Peak Found	10007
O95486	11	SEC24A	1.587	0.225781	0.855538	414636	489489	751309	239946	309383	374867	High	High	High	High	High	High	10802
Q92783	9	STAM	0.984	0.961575	0.998017	7.94204e+06	7.70751e+06	6.94337e+06	8.48361e+06	5.70334e+06	5.21188e+06	High	High	High	High	High	High	8027
O75935	8	DCTN3	0.871	0.713035	0.988848	1.52519e+07	1.36571e+07	8.28867e+06	1.35549e+07	1.62232e+07	1.30105e+07	High	High	High	High	High	High	11258
P53367	8	ARFIP1	0.921	0.762785	0.989646	1.36389e+06	1.35687e+06	517870	1.42364e+06	1.37539e+06	1.57784e+06	High	High	High	High	High	High	27236
Q9GZL7	7	WDR12	0.656	0.23814	0.869038	262690	186026	219614	273104	459142	506938	High	Peak Found	Peak Found	Peak Found	Peak Found	High	55759
P46934	7	NEDD4	1.124	0.754879	0.989192	498142	487252	648186	535177	456985	581071	High	High	High	High	High	High	4734
Q9NUU7	9	DDX19A	1.118	0.808455	0.994145	507965	571706	781959	559210	479269	570021	High	High	High	High	High	High	55308
P07477	2	PRSS1	0.675	0.269157	0.88887	1.64477e+08	1.03977e+08	1.14687e+08	1.6412e+08	1.5471e+08	1.26382e+08	High	High	High	High	High	High	5644
P30876	9	POLR2B	0.869	0.726978	0.988848		239209	267890	104065	601815	95435.2	Peak Found	Peak Found	High	Peak Found	Peak Found	High	5431
O43264	10	ZW10	1.102	0.821922	0.995593	607943	598991	979320	597128	582316	811061	High	High	High	High	Peak Found	High	9183
P35080	6	PFN2	2.079	0.0276083	0.319109	2.15349e+06	2.71856e+06	3.4764e+06	1.2356e+06	1.14431e+06	1.358e+06	High	High	High	High	High	High	5217
Q13155	8	AIMP2	1.217	0.621693	0.979523	2.13268e+06	2.34831e+06	1.77639e+06	1.82635e+06	2.012e+06	1.59704e+06	High	High	High	High	High	High	7965
P07947	8	YES1	1.27	0.624626	0.980016	991943	973225	1.42721e+06	998724	547662	622508	High	High	High	High	High	High	7525
Q15392	7	DHCR24	0.893	0.767539	0.989646	510291	542259	1.03773e+06	653128	565050	756029	High	High	High	High	High	High	1718
O15127	3	SCAMP2	1.1	0.854938	0.995593	6.22446e+06	5.73165e+06	3.59286e+06	4.52579e+06	5.31059e+06	4.50677e+06	High	High	High	High	High	High	10066
Q86XP3	10	DDX42	0.828	0.599848	0.975588	279452	296469	532494	365544	201864	430366	Peak Found	High	High	High	High	High	11325
P01857	6	IGHG1	1.271	0.521658	0.954357	775880	292220	546701	324415	332846	895316	Peak Found	Peak Found	High	High	Peak Found	High	3500
P40616	6	ARL1	1.63	0.246004	0.874036	1.23036e+06	1.34537e+06	2.86891e+06	822727	723944	1.2126e+06	High	High	High	High	High	High	400
Q8WXA9	6	SREK1	0.507	0.0797198	0.572007	284579	188646	101354	398046	470857	394727	Peak Found	Peak Found	High	High	High	High	140890
Q9P0V9	6	SEPTIN10	0.857	0.590789	0.975087	898235	929830	1.36733e+06	797964	777464	1.11266e+06	High	High	High	High	High	High	151011
Q9Y508	8	RNF114	0.984	0.869241	0.995593	750798	898064	455896	845002	759007	730404	High	High	High	High	High	High	55905
Q7L523	2	RRAGA	2.126	0.0463312	0.441482	49224.8	383363	657085	40843.7	117331	291920	High	Peak Found	High	Peak Found	Peak Found	High	10670
Q9HB71	8	CACYBP	0.663	0.186457	0.79935	1.23326e+06	1.38815e+06	1.3478e+06	1.85901e+06	2.02256e+06	2.19795e+06	High	High	High	High	High	High	27101
O15155	2	BET1	0.574	0.0891702	0.598415	2.03628e+06	2.1186e+06	1.15072e+06	2.92796e+06	3.57612e+06	3.2929e+06	High	High	High	High	High	High	10282
Q9BPX5	4	ARPC5L	0.742	0.342532	0.903644	3.3244e+06	2.49875e+06	941576	3.46455e+06	2.78898e+06	2.75667e+06	High	High	High	High	High	High	81873
P00403	4	MT-CO2	1.307	0.508436	0.950705	5.98593e+06	5.6418e+06	8.38877e+06	4.85268e+06	4.35659e+06	5.70582e+06	High	High	High	High	High	High	4513
Q9HB40	8	SCPEP1	0.838	0.573067	0.968726	1.51102e+06	1.32641e+06	1.15208e+06	1.15903e+06	1.25903e+06	1.83128e+06	High	High	High	High	High	High	59342
Q9HA77	9	CARS2	1.441	0.415325	0.93063	1.06365e+06	1.15692e+06	1.63976e+06	698664	716409	1.04611e+06	High	High	High	High	High	High	79587
Q9ULC4	7	MCTS1	1.533	0.239971	0.871317	2.25772e+06	2.08222e+06	2.47262e+06	2.23118e+06	1.91235e+06	2.112e+06	High	High	High	High	High	High	28985
P11117	10	ACP2	1.28	0.529842	0.95672	2.43223e+06	2.30855e+06	2.55432e+06	1.8222e+06	1.87133e+06	1.88047e+06	High	High	High	High	High	High	53
O60499	6	STX10	0.82	0.594177	0.975491	740314	483248	405073	707492	885087	525431	High	High	High	High	High	High	8677
Q16850	9	CYP51A1	1.214	0.604007	0.975588	502772	488754	832876	505710	432224	560288	High	High	High	High	High	High	1595
Q15628	8	TRADD	1.038	0.987371	0.998647	645909	758293	447479	630743	630538	565808	High	High	High	High	High	High	8717
P46734	7	MAP2K3	2.491	0.0136173	0.191342	466927	512874	718996	163669	130439	142882	High	High	High	High	High	High	5606
Q8TDB6	9	DTX3L	1.823	0.112457	0.661814	441390	493078	386625	284099	141849	167850	High	High	High	High	Peak Found	High	151636
P20340	7	RAB6A	1.589	0.193005	0.810055	1.59312e+06	2.25409e+06	3.41892e+06	1.21058e+06	1.22293e+06	1.99486e+06	High	High	High	High	High	High	5870
Q9UGR2	11	ZC3H7B	0.984	0.868881	0.995593	745729	792762	971899	742295	693182	707198	High	High	High	High	High	High
Q9Y2H0	9	DLGAP4	0.929	0.753152	0.989192	1.12146e+06	1.03916e+06	799303	1.34601e+06	1.12752e+06	774075	High	High	High	High	High	High	22839
Q53GS9	10	USP39	0.789	0.57548	0.968726	180944	172360	351150	304676	270625	436065	High	Peak Found	High	High	High	High	10713
Q8N183	7	NDUFAF2	0.995	0.986604	0.998647	1.32505e+07	1.3081e+07	1.53141e+07	1.37109e+07	1.20853e+07	1.1769e+07	High	High	High	High	High	High	91942
P24928	10	POLR2A	0.861	0.676363	0.986585	55315.9	351749	692773	456513	355137	127022	Peak Found	Peak Found	High	High	Peak Found	High	5430
Q5T160	9	RARS2	1.422	0.30249	0.898516	8.31735e+06	8.14033e+06	9.08308e+06	5.24932e+06	5.25227e+06	4.53041e+06	High	High	High	High	High	High	57038
P45973	6	CBX5	0.353	0.00167513	0.0322266	1.40551e+06	1.26594e+06	694585	2.67537e+06	3.63706e+06	3.04112e+06	High	High	High	High	High	High	23468
Q9H1Y0	8	ATG5	0.765	0.399317	0.92545	907679	842540	672134	915455	735258	800083	High	High	High	High	High	High	9474
Q6ZMI0	9	PPP1R21	1.045	0.98974	0.998647	2.87579e+06	1.93754e+06	1.44824e+06	1.76327e+06	1.98191e+06	1.71405e+06	High	High	High	High	High	High	129285
Q9P2B4	12	CTTNBP2NL	0.891	0.67873	0.986646	2.73924e+06	2.74461e+06	1.84498e+06	2.97674e+06	2.93773e+06	2.4373e+06	High	High	High	High	High	High	55917
Q9Y3Y2	5	CHTOP	0.517	0.0432017	0.424102	1.09499e+06	1.18197e+06	883072	1.7329e+06	2.33649e+06	2.21222e+06	High	High	High	High	High	High	26097
Q9P035	5	HACD3	1.351	0.440357	0.942161	1.67675e+06	1.50084e+06	3.47618e+06	1.4446e+06	1.44492e+06	2.19339e+06	High	High	High	High	High	High	51495
Q8IYS2	11	KIAA2013	1.492	0.269591	0.88979	504432	670007	624849	377711	337110	369205	High	High	High	High	High	High	90231
Q96KA5	9	CLPTM1L	1.957	0.0840382	0.587493	806985	781558	1.22984e+06	231607	536631	314860	High	High	High	High	High	Peak Found	81037
Q08AF3	9	SLFN5	1.419	0.355247	0.905124	342180	352982	438806	382758	326494	234807	High	High	High	High	Peak Found	High	162394
Q15437	3	SEC23B	1.566	0.294406	0.896353	1.08717e+06	682202	1.81438e+06	1.21464e+06	690741	962030	High	High	High	High	Peak Found	High	10483
Q9ULT8	11	HECTD1	1.011	0.956091	0.998017	4.43514e+06	3.72895e+06	5.88429e+06	3.30851e+06	3.09055e+06	4.13699e+06	High	High	Peak Found	High	High	High	25831
Q9Y6F6	11	MRVI1	1.053	0.996171	0.999658	816243	730159	769293	918714	736603	551535	High	High	High	High	High	High
O00217	6	NDUFS8	1.05	0.958351	0.998017	3.38639e+06	2.72656e+06	2.80333e+06	3.17452e+06	3.64523e+06	2.75217e+06	High	High	High	High	High	High	4728
P28300	7	LOX	0.721	0.297251	0.897544	1.29184e+06	1.35089e+06	1.52839e+06	1.26063e+06	1.97881e+06	2.21238e+06	High	High	High	High	High	High	4015
O95249	8	GOSR1	1.071	0.924004	0.996777	2.42855e+06	2.23009e+06	1.80927e+06	1.81255e+06	1.78058e+06	1.95876e+06	High	High	High	High	High	High	9527
P07093	8	SERPINE2	2.339	0.0258995	0.303506	399451	333277	883993	124192	317795	179128	High	High	High	Peak Found	High	High	5270
P51151	8	RAB9A	1.083	0.936291	0.998017	1.24756e+06	1.06436e+06	798100	1.00396e+06	1.10919e+06	1.07985e+06	High	High	High	High	High	High	9367
[truncated: 2,143 more rows]
