# Supplementary material for: Nuclear Fragility in Radiation-Induced Senescence: Blebs and Tubes Visualized by 3D Electron Microscopy
Source: Cells. 2022 Jan 13;11(2):273. doi: 10.3390/cells11020273 (PMC8774169; doi:10.3390/cells11020273)
Supplement: Supplementary file 1 [file cells-11-00273-s001.zip › Supplementary_data/Table S2.xlsx]

## Sheet: Sheet1
Accession	No of Unique Peptides	HGNC_symbol	Ratio	pval	padj	Abundances (Normalized): F7: Sample, NT, 20Gy-2w	Abundances (Normalized): F13: Sample, NT, 20Gy-2w	Abundances (Normalized): F15: Sample, NT, 20Gy-2w	Abundances (Normalized): F5: Sample, NT, nonIR	Abundances (Normalized): F9: Sample, NT, nonIR	Abundances (Normalized): F17: Sample, NT, nonIR	Found in Sample: [S7] F7: Sample, NT, 20Gy-2w	Found in Sample: [S13] F13: Sample, NT, 20Gy-2w	Found in Sample: [S15] F15: Sample, NT, 20Gy-2w	Found in Sample: [S5] F5: Sample, NT, nonIR	Found in Sample: [S9] F9: Sample, NT, nonIR	Found in Sample: [S17] F17: Sample, NT, nonIR
P24821	85	TNC	2.951	0.00157275	0.0306077	2.68482e+07	2.93914e+07	2.28033e+07	1.05777e+07	6.93581e+06	7.34838e+06	High	High	High	High	High	High
P02452	40	COL1A1	0.232	2.65487e-05	0.000611259	4.91215e+06	4.01751e+06	3.63698e+06	1.73664e+07	1.65619e+07	1.46372e+07	High	High	High	High	High	High
P05120	21	SERPINB2	2.871	0.00206533	0.0386946	1.72209e+07	1.98734e+07	2.23588e+07	5.87388e+06	4.67644e+06	6.22086e+06	High	High	High	High	High	High
P35749	2	MYH11	0.01	1e-17	2.548e-16				166258	105053	92446.7	High			Peak Found	High	Peak Found
P42167	10	TMPO	0.172	4.6621e-07	1.13735e-05	1.78354e+06	1.65455e+06	909583	7.74117e+06	9.85773e+06	8.3937e+06	High	High	High	High	High	High
O43175	22	PHGDH	0.326	0.00132155	0.0269625	6.10828e+06	6.2486e+06	8.90432e+06	4.96734e+06	9.33062e+06	1.11254e+07	High	High	High	High	High	High
P20700	31	LMNB1	0.257	0.000103391	0.00234607	1.0866e+06	1.03939e+06	919439	7.0623e+06	8.61182e+06	7.83222e+06	High	High	High	High	High	High
Q05639	2	EEF1A2	100	1e-17	2.548e-16	492505	398194	775431				Peak Found	Peak Found	High
P02461	27	COL3A1	0.211	1.33074e-05	0.000308871	1.14811e+07	1.16312e+06	958375	5.90631e+06	5.07508e+06	3.61628e+06	High	High	High	High	High	High
P20591	23	MX1	5.094	9.5535e-06	0.000222643	4.15836e+06	3.71887e+06	3.1002e+06	2.90227e+06	3.8212e+06	2.47558e+06	High	High	High	Peak Found	Peak Found	Peak Found
P27487	30	DPP4	2.849	0.00221909	0.04144	8.56474e+06	1.7992e+07	1.18512e+07	3.72959e+06	4.57626e+06	5.62348e+06	High	High	High	High	High	High
Q15323	3	KRT31	3.948	0.00109138	0.02267	1.45815e+07	298722	90227.2	75657.6			High	High	Peak Found	Peak Found
P22570	22	FDXR	7.362	2.27806e-09	5.72812e-08	2.83629e+06	3.27483e+06	4.45599e+06	721755	788226	974930	High	High	High	High	High	High
P15121	15	AKR1B1	2.95	0.00157751	0.0306077	1.07168e+07	1.47001e+07	1.6478e+07	6.86643e+06	4.35498e+06	4.64201e+06	High	High	High	High	High	High
Q16777	3	H2AC20	0.273	0.000195171	0.00433687	1.11669e+08	8.45564e+07	6.04638e+07	2.55244e+08	2.93631e+08	3.08377e+08	High	High	High	High	High	High
Q5QNW6	7	H2BC18	0.332	0.0015803	0.0306077	2.17383e+08	2.06851e+08	1.72703e+08	5.30305e+08	6.08601e+08	5.42892e+08	High	High	High	High	High	High
P35637	5	FUS	0.289	0.000374707	0.00821417	6.38839e+06	6.52597e+06	4.75728e+06	1.38201e+07	1.75453e+07	1.34409e+07	High	High	High	High	High	High
O75475	13	PSIP1	0.33	0.000791633	0.016809	1.45293e+06	1.17769e+06	919742	3.11345e+06	3.82502e+06	3.27343e+06	High	High	High	High	High	High
P22413	17	ENPP1	0.284	0.000454904	0.00991144	405736	318979	259104	709251	1.18541e+06	1.07915e+06	High	High	Peak Found	High	High	High
Q9UHQ9	13	CYB5R1	3.083	0.00242011	0.0447564	4.65237e+06	4.73355e+06	8.53568e+06	1.65645e+06	996548	1.39343e+06	High	High	High	High	High	High
O75937	12	DNAJC8	0.353	0.00187133	0.0356423	3.32487e+06	1.1006e+06	1.53199e+06	4.72105e+06	3.27121e+06	3.66955e+06	High	High	High	High	High	High
P09914	12	IFIT1	5.388	7.73079e-06	0.000181642	725612	597196	1.02613e+06	62206	37200	108026	High	High	High	Peak Found	Peak Found	Peak Found
O95678	2	KRT75	13.169	3.5083e-14	8.89961e-13	9.84893e+06	851448		259659	255818	173785	High	High		Peak Found	Peak Found	Peak Found
Q71UI9	3	H2AZ2	0.21	7.11414e-06	0.000168379	5.09756e+06	4.92078e+06	4.18129e+06	1.75762e+07	2.31258e+07	2.57736e+07	High	High	High	High	High	High
Q8IUE6	3	H2AC21	0.212	8.50613e-06	0.000199043	5.16804e+06	3.67828e+06	2.98162e+06	1.54937e+07	1.73587e+07	1.42348e+07	High	High	High	High	High	High
O43854	9	EDIL3	0.309	0.000993533	0.0209409	215209	237673	231445	522749	655882	1.02952e+06	Peak Found	Peak Found	High	High	High	High
P26583	5	HMGB2	0.289	0.00037539	0.00821417	6.5546e+06	6.84802e+06	3.36298e+06	2.90073e+07	2.92997e+07	2.15024e+07	High	High	High	High	High	High
P05161	6	ISG15	5.091	4.29448e-06	0.000103014	8.59013e+06	9.51005e+06	1.00778e+07	1.89129e+06	1.75107e+06	2.34471e+06	High	High	High	High	High	High
P39748	11	FEN1	0.222	4.63463e-05	0.00106281	404265	370716	227801	1.66347e+06	1.75118e+06	1.65045e+06	Peak Found	Peak Found	Peak Found	High	High	High
P06454	6	PTMA	0.249	6.69942e-05	0.00153019	7.46174e+06	7.92406e+06	4.29787e+06	2.09204e+07	3.12957e+07	1.72749e+07	High	High	High	High	High	High
Q14320	10	FAM50A	0.367	0.00111217	0.0230183	1.42624e+06	998594	527499	3.02225e+06	3.09177e+06	2.02587e+06	High	High	High	High	High	High
Q7LG56	8	RRM2B	3.255	0.000572256	0.0122874	1.17884e+07	1.09664e+07	7.14257e+06	1.33363e+07	1.37825e+07	1.01127e+07	High	High	High	Peak Found	Peak Found	Peak Found
Q92522	8	H1-10	0.273	0.000193795	0.00433687	6.0223e+06	5.76928e+06	5.91143e+06	1.11103e+07	1.25745e+07	1.18816e+07	High	High	High	High	High	High
P45973	6	CBX5	0.353	0.00167513	0.0322266	1.40551e+06	1.26594e+06	694585	2.67537e+06	3.63706e+06	3.04112e+06	High	High	High	High	High	High
O15347	5	HMGB3	0.244	1.43349e-05	0.00033138	459953	469506	218645	2.53034e+06	2.9944e+06	2.21175e+06	Peak Found	High	Peak Found	High	High	High
P16401	7	H1-5	0.134	7.26436e-09	1.80288e-07	3.39189e+07	3.06098e+07	8.21031e+06	1.75157e+08	2.15225e+08	1.7774e+08	High	High	High	High	High	High
P20592	4	MX2	100	1e-17	2.548e-16		86402.3	267646					High	Peak Found
Q99988	7	GDF15	6.13	3.02456e-06	7.28563e-05	2.15051e+06	2.29469e+06	1.63637e+06	93392	142648	389703	High	High	High	Peak Found	Peak Found	Peak Found
P49006	4	MARCKSL1	0.317	0.00137748	0.0279336	618060	585915	316680	2.3131e+06	1.87509e+06	1.53023e+06	High	High	High	High	High	High
Q4V9L6	4	TMEM119	0.175	6.82109e-08	1.67834e-06	559494	287616	104911	3.79083e+06	4.56189e+06	3.1359e+06	High	High	Peak Found	High	High	High
Q02539	3	H1-1	0.01	1e-17	2.548e-16				2.34127e+06	3.09177e+06	2.33564e+06				High	High	High
P04424	6	ASL	3.133	0.00156726	0.0306077	703482	766090	783889	101403	198617	167979	High	High	High	High	Peak Found	Peak Found
Q6P5R6	3	RPL22L1	0.199	3.10637e-07	7.6106e-06	155005	419468	427087	2.534e+06	3.29724e+06	3.24495e+06	Peak Found	Peak Found	Peak Found	Peak Found	High	High
Q96IU4	4	ABHD14B	3.292	0.00100427	0.0210897	775000	893310	1.06078e+06	99599.5	73744.5	128268	High	High	High	Peak Found	Peak Found	High
Q15645	3	TRIP13	0.01	1e-17	2.548e-16				93014.4	108569	142791				Peak Found	Peak Found	Peak Found
P05186	5	ALPL	0.11	6.74855e-08	1.66765e-06				129258	248405	172032	Peak Found			High	High	High
Q99541	4	PLIN2	100	1e-17	2.548e-16	617955	566868	396047				High	Peak Found	Peak Found
Q6DN03	3	H2BC20P	0.318	0.00102249	0.0213162	1.50719e+07	1.41878e+07	1.29238e+07	3.89712e+07	4.68827e+07	5.21784e+07	High	High	High	High	High	High
Q96KR6	2	FAM210B	100	1e-17	2.548e-16	298200	221569	363283				Peak Found	Peak Found	High
P55042	3	RRAD	3.274	0.00205326	0.0385945	399181	452180	462141	91168.8		47321.7	High	High	High	Peak Found		Peak Found
Q9NXJ5	2	PGPEP1	4.091	0.000560309	0.0120761	121256	243296	339650	35480.5		43072.2	Peak Found	Peak Found	High	Peak Found		Peak Found
O95104	2	SCAF4	0.01	1e-17	2.548e-16				298307	348646	376261				Peak Found	Peak Found	Peak Found
Q9UQ03	3	CORO2B	100	1e-17	2.548e-16	169643	157907	355112				Peak Found	Peak Found	High
P16455	2	MGMT	0.01	1e-17	2.548e-16				515334	308190	268873				High	High	Peak Found
Q24JP5	4	TMEM132A	100	1e-17	2.548e-16	166348	616313	152081				High	High	High
Q9UBV4	3	WNT16	100	1e-17	2.548e-16	58528.4	77059.2	368327				Peak Found	Peak Found	Peak Found
P49643	3	PRIM2	0.01	1e-17	2.548e-16					30899.7	17614					High	Peak Found
Q9NS68	2	TNFRSF19	0.01	1e-17	2.548e-16				392239	262897	359905				Peak Found	Peak Found	Peak Found
Q9HBM1	3	SPC25	0.01	1e-17	2.548e-16				82710.8	99072.9	51135.1				Peak Found	Peak Found	Peak Found
P08397	2	HMBS	0.01	1e-17	2.548e-16				36402.8	44405.8	46024.6				Peak Found	Peak Found	Peak Found
Q9C037	3	TRIM4	100	1e-17	2.548e-16	88654.2	101027	459959				Peak Found	Peak Found	High
Q9ULX3	2	NOB1	0.01	1e-17	2.548e-16				154345		159117				Peak Found		Peak Found
Q9NRF9	3	POLE3	0.251	0.000116959	0.00263987	141667	129513	93173.7	466373	671649	566085	Peak Found	Peak Found	Peak Found	High	High	Peak Found
Q8N5N7	2	MRPL50	0.301	0.00169954	0.0325869			279367		1.25381e+06	686877			Peak Found	Peak Found	Peak Found	Peak Found
P47974	2	ZFP36L2	0.01	1e-17	2.548e-16				139339	298298	118573				Peak Found	High	Peak Found
Q13188	2	STK3	0.01	1e-17	2.548e-16				230226	317630	531648				Peak Found	Peak Found	High
Q9NZT1	3	CALML5	100	1e-17	2.548e-16	476474		317968				Peak Found		Peak Found
Q9BQ95	3	ECSIT	0.01	1e-17	2.548e-16				95735.6	44478.1	56858.3				High	High	Peak Found
Q9GZU8	3	PSME3IP1	0.01	1e-17	2.548e-16				162918	377578	375437		High		High	Peak Found	Peak Found
Q9C002	2	NMES1	3.52	0.0013789	0.0279336	1.53411e+06	1.2814e+06	1.02841e+06	364078	414706	302932	High	High	High	Peak Found	Peak Found	Peak Found
Q9Y2S2	3	CRYL1	100	1e-17	2.548e-16	119678	152082	214251				Peak Found	Peak Found	High
Q99836	2	MYD88	0.175	2.51703e-06	6.08866e-05	260149	144226	952309			823216	Peak Found	Peak Found	High			Peak Found
Q99811	2	PRRX2	0.01	1e-17	2.548e-16				260622	577811	343830				High	High	Peak Found
O94880	2	PHF14	0.01	1e-17	2.548e-16				772680	176351	217050				Peak Found	Peak Found	Peak Found
P00488	2	F13A1	3.813	0.000456414	0.00991144	459016	475369	746968	83745.3	111433	245929	High	High	High	Peak Found	Peak Found	Peak Found
Q709F0	2	ACAD11	3.374	0.00064999	0.0139044	546543	586646	655658	115027	32593	122516	Peak Found	Peak Found	High	Peak Found	Peak Found	Peak Found
P80404	2	ABAT	100	1e-17	2.548e-16	48133.2	33857.3	156653				High	High	High
Q9NSI2	2	FAM207A	0.01	1e-17	2.548e-16				273967	296908	284259				Peak Found	Peak Found	Peak Found
P28827	2	PTPRM	100	1e-17	2.548e-16		202535	316904					Peak Found	High
Q9UNQ2	2	DIMT1	0.01	1e-17	2.548e-16				46290.5	62224.4	76067.7				Peak Found	Peak Found	Peak Found
Q14865	2	ARID5B	0.01	1e-17	2.548e-16				158234	176700	197953				Peak Found	Peak Found	Peak Found
Q9UK61	2	TASOR	0.01	1e-17	2.548e-16				84018.6	101913	115432				High	Peak Found	Peak Found
Q9H773	2	DCTPP1	0.01	1e-17	2.548e-16				110662	205751					Peak Found	High
Q9H1C3	2	GLT8D2	0.228	0.000171544	0.00385672			56093.2		304547	551286			Peak Found	High	Peak Found	High
Q8TB22	2	SPATA20	100	1e-17	2.548e-16	366892	336496	262165				Peak Found	Peak Found	High
O75446	2	SAP30	0.01	1e-17	2.548e-16				164670	263489	187424				Peak Found	High	Peak Found
Q10589	2	BST2	100	1e-17	2.548e-16	2.0177e+06	1.77903e+06	807891				Peak Found	High	Peak Found
Q16656	2	NRF1	0.01	1e-17	2.548e-16				111531	309175					Peak Found	Peak Found
Q9BRX5	2	GINS3	0.01	1e-17	2.548e-16				56009	76069.2	61638.8				Peak Found	Peak Found	Peak Found
P45985	2	MAP2K4	0.01	1e-17	2.548e-16						378396		High		High		High
Q9GZP4	2	PITHD1	100	1e-17	2.548e-16	116356		184709				Peak Found		High
Q9NZU5	2	LMCD1	100	1e-17	2.548e-16	132838		98543.5				Peak Found		Peak Found
Q9UBS8	2	RNF14	100	1e-17	2.548e-16	212796	200103	278519				Peak Found	Peak Found	Peak Found
Q96MH6	2	TMEM68	100	1e-17	2.548e-16	196815	153997	294409				Peak Found	Peak Found	High
Q9Y4P1	2	ATG4B	0.01	1e-17	2.548e-16				152099	155172	288124				Peak Found	Peak Found	High
Q9H081	2	MIS12	0.01	1e-17	2.548e-16					176424	207042					Peak Found	Peak Found
