# Supplementary material for: Nuclear Fragility in Radiation-Induced Senescence: Blebs and Tubes Visualized by 3D Electron Microscopy
Source: Cells. 2022 Jan 13;11(2):273. doi: 10.3390/cells11020273 (PMC8774169; doi:10.3390/cells11020273)
Supplement: Supplementary file 1 [file cells-11-00273-s001.zip › Supplementary_data/Table S3.xlsx]

## Sheet: Sheet1
ID	Description	GeneRatio	BgRatio	pvalue	p.adjust	qvalue	geneID	Count	Protein_list
R-HSA-2559586	DNA Damage/Telomere Stress Induced Senescence	5/68	12/2936	4.01548e-06	0.00150581	0.00123001	4001,8338,94239,3009,3024	5	LMNB1,H2AC20,H2AZ2,H1-5,H1-1
R-HSA-909733	Interferon alpha/beta signaling	5/68	25/2936	0.000213127	0.0212073	0.017323	4599,3434,9636,4600,684	5	MX1,IFIT1,ISG15,MX2,BST2
R-HSA-2559583	Cellular Senescence	6/68	39/2936	0.000220766	0.0212073	0.017323	4001,8338,94239,3009,3024,6416	6	LMNB1,H2AC20,H2AZ2,H1-5,H1-1,MAP2K4
R-HSA-2559584	Formation of Senescence-Associated Heterochromatin Foci (SAHF)	3/68	6/2936	0.000226212	0.0212073	0.017323	4001,3009,3024	3	LMNB1,H1-5,H1-1
R-HSA-73884	Base Excision Repair	4/68	16/2936	0.000388513	0.0291385	0.0238015	8338,94239,2237,54107	4	H2AC20,H2AZ2,FEN1,POLE3
R-HSA-3214815	HDACs deacetylate histones	4/68	18/2936	0.000630734	0.0308359	0.025188	8338,440689,317772,8819	4	H2AC20,H2BC18,H2AC21,SAP30
R-HSA-140342	Apoptosis induced DNA fragmentation	3/68	9/2936	0.000903655	0.0308359	0.025188	3148,3009,3024	3	HMGB2,H1-5,H1-1
R-HSA-3247509	Chromatin modifying enzymes	6/68	54/2936	0.00132984	0.0308359	0.025188	8338,440689,94239,317772,84159,8819	6	H2AC20,H2BC18,H2AZ2,H2AC21,ARID5B,SAP30
R-HSA-4839726	Chromatin organization	6/68	54/2936	0.00132984	0.0308359	0.025188	8338,440689,94239,317772,84159,8819	6	H2AC20,H2BC18,H2AZ2,H2AC21,ARID5B,SAP30
R-HSA-110328	Recognition and association of DNA glycosylase with site containing an affected pyrimidine	2/68	3/2936	0.00156235	0.0308359	0.025188	8338,94239	2	H2AC20,H2AZ2
R-HSA-110329	Cleavage of the damaged pyrimidine	2/68	3/2936	0.00156235	0.0308359	0.025188	8338,94239	2	H2AC20,H2AZ2
R-HSA-110330	Recognition and association of DNA glycosylase with site containing an affected purine	2/68	3/2936	0.00156235	0.0308359	0.025188	8338,94239	2	H2AC20,H2AZ2
R-HSA-110331	Cleavage of the damaged purine	2/68	3/2936	0.00156235	0.0308359	0.025188	8338,94239	2	H2AC20,H2AZ2
R-HSA-171306	Packaging Of Telomere Ends	2/68	3/2936	0.00156235	0.0308359	0.025188	8338,94239	2	H2AC20,H2AZ2
R-HSA-196108	Pregnenolone biosynthesis	2/68	3/2936	0.00156235	0.0308359	0.025188	2232,231	2	FDXR,AKR1B1
R-HSA-427359	SIRT1 negatively regulates rRNA expression	2/68	3/2936	0.00156235	0.0308359	0.025188	8338,94239	2	H2AC20,H2AZ2
R-HSA-73927	Depurination	2/68	3/2936	0.00156235	0.0308359	0.025188	8338,94239	2	H2AC20,H2AZ2
R-HSA-73928	Depyrimidination	2/68	3/2936	0.00156235	0.0308359	0.025188	8338,94239	2	H2AC20,H2AZ2
R-HSA-73929	Base-Excision Repair, AP Site Formation	2/68	3/2936	0.00156235	0.0308359	0.025188	8338,94239	2	H2AC20,H2AZ2
