# Supplementary material for: Nuclear Fragility in Radiation-Induced Senescence: Blebs and Tubes Visualized by 3D Electron Microscopy
Source: Cells. 2022 Jan 13;11(2):273. doi: 10.3390/cells11020273 (PMC8774169; doi:10.3390/cells11020273)
Supplement: Supplementary file 1 [file cells-11-00273-s001.zip › Supplementary_data/Table S4.xlsx]

## Sheet: Sheet1
Accession	HGNC_symbol	Ratio	Involved in pathways
P20700	LMNB1	0.257	DNA Damage/Telomere Stress Induced Senescence,Cellular Senescence,Formation of Senescence-Associated Heterochromatin Foci (SAHF)
P20591	MX1	5.094	Interferon alpha/beta signaling
P22570	FDXR	7.362	Pregnenolone biosynthesis
P15121	AKR1B1	2.95	Pregnenolone biosynthesis
Q16777	H2AC20	0.273	DNA Damage/Telomere Stress Induced Senescence,Cellular Senescence,Base Excision Repair,HDACs deacetylate histones,Chromatin modifying enzymes,Chromatin organization,Recognition and association of DNA glycosylase with site containing an affected pyrimidine,Cleavage of the damaged pyrimidine,Recognition and association of DNA glycosylase with site containing an affected purine,Cleavage of the damag…
Q5QNW6	H2BC18	0.332	HDACs deacetylate histones,Chromatin modifying enzymes,Chromatin organization
P09914	IFIT1	5.388	Interferon alpha/beta signaling
Q71UI9	H2AZ2	0.21	DNA Damage/Telomere Stress Induced Senescence,Cellular Senescence,Base Excision Repair,Chromatin modifying enzymes,Chromatin organization,Recognition and association of DNA glycosylase with site containing an affected pyrimidine,Cleavage of the damaged pyrimidine,Recognition and association of DNA glycosylase with site containing an affected purine,Cleavage of the damaged purine,Packaging Of Telo…
Q8IUE6	H2AC21	0.212	HDACs deacetylate histones,Chromatin modifying enzymes,Chromatin organization
P26583	HMGB2	0.289	Apoptosis induced DNA fragmentation
P05161	ISG15	5.091	Interferon alpha/beta signaling
P39748	FEN1	0.222	Base Excision Repair
P16401	H1-5	0.134	DNA Damage/Telomere Stress Induced Senescence,Cellular Senescence,Formation of Senescence-Associated Heterochromatin Foci (SAHF),Apoptosis induced DNA fragmentation
P20592	MX2	100	Interferon alpha/beta signaling
Q02539	H1-1	0.01	DNA Damage/Telomere Stress Induced Senescence,Cellular Senescence,Formation of Senescence-Associated Heterochromatin Foci (SAHF),Apoptosis induced DNA fragmentation
Q9NRF9	POLE3	0.251	Base Excision Repair
Q14865	ARID5B	0.01	Chromatin modifying enzymes,Chromatin organization
O75446	SAP30	0.01	HDACs deacetylate histones,Chromatin modifying enzymes,Chromatin organization
Q10589	BST2	100	Interferon alpha/beta signaling
P45985	MAP2K4	0.01	Cellular Senescence
